# Supplementary material for: 2-Isopropyl-5-methyl­cyclo­hexyl quinoline-2-carboxyl­ate
Source: Acta Crystallogr Sect E Struct Rep Online. 2013 Dec 11;70(Pt 1):o35–6. doi: 10.1107/S1600536813033060 (PMC3914080; doi:10.1107/S1600536813033060)
Supplement: Supplementary file 1 [file e-70-00o35-sup1.cif]

##############################################################################
#                                                                            #
# This CIF contains the data in a paper accepted for publication in          #
# Acta Crystallographica Section E. It conforms to the requirements of       #
# Notes for Authors for Acta Crystallographica Section E, and has been       #
# peer reviewed under the auspices of the IUCr Commission on Journals.       #
#                                                                            #
# Full details of the Crystallographic Information File format               #
# are given in the paper "The Crystallographic Information File (CIF):       #
# a New Standard Archive File for Crystallography" by S. R. Hall, F. H.      #
# Allen and I. D. Brown [Acta Cryst. (1991), A47, 655-685].                  #
#                                                                            #
# The current version of the core CIF dictionary is obtainable from          #
# ftp://ftp.iucr.org/pub/cif_core.dic.                                       #
#                                                                            #
# Software is freely available for graphical display of the structure(s)     #
# in this CIF. For information consult the CIF software page                 #
# http://www.iucr.org/resources/cif/software.                                #
#                                                                            #
# This file may be used for bona fide research purposes within the           #
# scientific community so long as proper attribution is given to the journal # 
# article from which it was obtained.                                        #
#                                                                            #
##############################################################################
data_I
_database_code_depnum_ccdc_archive 'CCDC 975532'
_audit_creation_method
;
  Olex2 1.2
  (compiled Apr 23 2013 17:54:37, GUI svn.r4466)
;
_journal_date_recd_electronic     2013-12-06
_journal_date_accepted     2013-12-06
_journal_name_full     'Acta Crystallographica, Section E'
_journal_year     2014
_journal_volume     70
_journal_issue      1
_journal_page_first     o35
_journal_page_last     o36
_journal_paper_category     QO
_journal_paper_doi     10.1107/S1600536813033060
_journal_coeditor_code     TK5278
_publ_contact_author_name     'Jasinski, Jerry P.'
_publ_contact_author_address
;
Department of Chemistry
Keene State College
229 Main Street
Keene, New Hampshire 03435, USA
;
_publ_contact_author_email     jjasinski@keene.edu
_publ_contact_author_fax     ?
_publ_contact_author_phone     '603 358-2563'
_publ_section_title
;
2-Isopropyl-5-methylcyclohexyl quinoline-2-carboxylate
;
loop_
    _publ_author_name
    _publ_author_address
    'Fazal, E.'
;
Department of Chemistry
Yuvaraja's College,
Mysore 570 005, India
;
    'Jasinski, Jerry P.'
;
Department of Chemistry
Keene State College
229 Main Street
Keene, NH 03435-2001, USA
;
    'Anderson, Brian J. '
;
Department of Chemistry
Keene State College
229 Main Street
Keene, NH 03435-2001, USA
;
    'Sudha, B. S.'
;
Department of Chemistry
Yuvaraja's College,
Mysore 570 005, India
;
    'Nagarajan, S.'
;
P.P.S.F.T. Department,
Central Food Technplogy Research institute,
Mysore 570 005, India
;
_chemical_name_systematic
;
2-Isopropyl-5-methylcyclohexyl quinoline-2-carboxylate
;
_chemical_name_common
;
;
_chemical_formula_moiety     'C20 H25 N O2'
_chemical_formula_sum     'C20 H25 N O2'
_chemical_formula_iupac     'C20 H25 N O2'
_chemical_formula_weight     311.41
_chemical_melting_point     ?
_shelx_space_group_comment
;
The symmetry employed for this shelxl refinement is uniquely defined
by the following loop, which should always be used as a source of
symmetry information in preference to the above space-group names.
They are only intended as comments.
;
_space_group_crystal_system     orthorhombic
_space_group_name_H-M_alt     'P 21 21 21'
_space_group_name_Hall     'P 2ac 2ab'
loop_
    _space_group_symop_operation_xyz
    'x, y, z'
    '-x+1/2, -y, z+1/2'
    'x+1/2, -y+1/2, -z'
    '-x, y+1/2, -z+1/2'
_cell_length_a     9.31412(17)
_cell_length_b     11.9669(2)
_cell_length_c     15.4894(3)
_cell_angle_alpha     90
_cell_angle_beta     90
_cell_angle_gamma     90
_cell_volume     1726.47(6)
_cell_formula_units_Z     4
_cell_measurement_reflns_used     6294
_cell_measurement_theta_min     4.6656
_cell_measurement_theta_max     72.2793
_cell_measurement_temperature     173(2)
_exptl_crystal_description     irregular
_exptl_crystal_colour     colourless
_exptl_crystal_size_max     0.38
_exptl_crystal_size_mid     0.32
_exptl_crystal_size_min     0.24
_exptl_crystal_density_diffrn     1.198
_exptl_crystal_density_meas     ?
_exptl_crystal_density_method     ?
_exptl_crystal_F_000     672
_exptl_absorpt_coefficient_mu     0.601
_exptl_absorpt_correction_type     multi-scan
_exptl_absorpt_process_details
;
(CrysAlis PRO and CrysAlis RED; Agilent, 2012).
;
_shelx_estimated_absorpt_T_min     ?
_shelx_estimated_absorpt_T_max     ?
_exptl_absorpt_correction_T_min     0.92095
_exptl_absorpt_correction_T_max     1.00000
_exptl_special_details
;
;
_diffrn_ambient_temperature     173(2)
_diffrn_radiation_type     CuK\a
_diffrn_radiation_wavelength     1.54184
_diffrn_measurement_device_type     'Agilent Gemini EOS'
_diffrn_measurement_method     '\w scans'
_diffrn_detector_area_resol_mean     16.0416
_diffrn_reflns_number     11010
_diffrn_reflns_av_R_equivalents     0.0370
_diffrn_reflns_theta_min     4.669
_diffrn_reflns_theta_max     72.429
_diffrn_reflns_theta_full     67.684
_diffrn_measured_fraction_theta_max     0.996
_diffrn_measured_fraction_theta_full     0.998
_diffrn_reflns_limit_h_min     -11
_diffrn_reflns_limit_h_max     5
_diffrn_reflns_limit_k_min     -14
_diffrn_reflns_limit_k_max     14
_diffrn_reflns_limit_l_min     -19
_diffrn_reflns_limit_l_max     18
_refine_special_details
;
;
_reflns_number_total     3389
_reflns_number_gt     3281
_reflns_threshold_expression     I>2\s(I)
_refine_ls_structure_factor_coef     Fsqd
_refine_ls_matrix_type     full
_refine_ls_R_factor_all     0.0376
_refine_ls_R_factor_gt     0.0365
_refine_ls_wR_factor_gt     0.0966
_refine_ls_wR_factor_ref     0.0978
_refine_ls_goodness_of_fit_ref     1.040
_refine_ls_restrained_S_all     1.040
_refine_ls_number_reflns     3389
_refine_ls_number_parameters     212
_refine_ls_number_restraints     0
_refine_ls_hydrogen_treatment     constr
_refine_ls_weighting_scheme     calc
_refine_ls_weighting_details
;
 w=1/[\s^2^(Fo^2^)+(0.0661P)^2^+0.1484P]
 where P=(Fo^2^+2Fc^2^)/3
;
_atom_sites_solution_hydrogens     geom
_atom_sites_solution_primary     direct
_atom_sites_solution_secondary     ?
_refine_ls_shift/su_max     0.000
_refine_ls_shift/su_mean     0.000
_refine_diff_density_max     0.199
_refine_diff_density_min     -0.165
_refine_ls_extinction_method     'SHELXL2012 (Sheldrick, 2008)'
_refine_ls_extinction_coef     0.0093(10)
_refine_ls_extinction_expression
                                  'Fc^*^=kFc[1+0.001xFc^2^\l^3^/sin(2\q)]^-1/4^'
_refine_ls_abs_structure_details
;
Flack (1983); 1372 Friedel pairs
;
_refine_ls_abs_structure_Flack     -0.01(13)
loop_
    _atom_type_symbol
    _atom_type_description
    _atom_type_scat_dispersion_real
    _atom_type_scat_dispersion_imag
    _atom_type_scat_source
    'C' 'C' 0.0181 0.0091
                         'International Tables Vol C Tables 4.2.6.8 and 6.1.1.4'
    'H' 'H' 0.0000 0.0000
                         'International Tables Vol C Tables 4.2.6.8 and 6.1.1.4'
    'N' 'N' 0.0311 0.0180
                         'International Tables Vol C Tables 4.2.6.8 and 6.1.1.4'
    'O' 'O' 0.0492 0.0322
                         'International Tables Vol C Tables 4.2.6.8 and 6.1.1.4'
_computing_data_collection     'CrysAlis PRO (Agilent, 2012)'
_computing_cell_refinement     'CrysAlis PRO (Agilent, 2012)'
_computing_data_reduction     'CrysAlis RED (Agilent, 2012)'
_computing_structure_solution     'SUPERFLIP (Palatinus & Chapuis, 2007)'
_computing_structure_refinement     'SHELXL2012 (Sheldrick, 2008)'
_computing_molecular_graphics     'OLEX2 (Dolomanov <i>et al.</i>, 2009)'
_computing_publication_material     'OLEX2 (Dolomanov <i>et al.</i>, 2009)'
loop_
    _atom_site_type_symbol
    _atom_site_label
    _atom_site_fract_x
    _atom_site_fract_y
    _atom_site_fract_z
    _atom_site_U_iso_or_equiv
    _atom_site_adp_type
    _atom_site_calc_flag
    _atom_site_occupancy
    _atom_site_disorder_assembly
    _atom_site_disorder_group
    O O1 0.92164(17) 0.54532(12) 0.51535(10) 0.0408(4) Uani d 1 . .
    O O2 0.79892(13) 0.64179(10) 0.41465(8) 0.0261(3) Uani d 1 . .
    N N1 0.70130(16) 0.45417(11) 0.34655(9) 0.0230(3) Uani d 1 . .
    C C1 0.83460(19) 0.55000(15) 0.45755(11) 0.0253(4) Uani d 1 . .
    C C2 0.75365(19) 0.44942(14) 0.42566(11) 0.0240(4) Uani d 1 . .
    C C3 0.7426(2) 0.35518(16) 0.48000(11) 0.0295(4) Uani d 1 . .
    H H3 0.7848 0.3554 0.5358 0.035 Uiso calc 1 . .
    C C4 0.6697(2) 0.26358(15) 0.45059(12) 0.0311(4) Uani d 1 . .
    H H4 0.6592 0.1997 0.4864 0.037 Uiso calc 1 . .
    C C5 0.6104(2) 0.26440(14) 0.36683(12) 0.0262(4) Uani d 1 . .
    C C6 0.5318(2) 0.17400(15) 0.33109(14) 0.0327(4) Uani d 1 . .
    H H6 0.5171 0.1083 0.3643 0.039 Uiso calc 1 . .
    C C7 0.4772(2) 0.18048(17) 0.24958(15) 0.0348(4) Uani d 1 . .
    H H7 0.4233 0.1199 0.2268 0.042 Uiso calc 1 . .
    C C8 0.5004(2) 0.27692(16) 0.19885(13) 0.0314(4) Uani d 1 . .
    H H8 0.4633 0.2800 0.1418 0.038 Uiso calc 1 . .
    C C9 0.5755(2) 0.36578(15) 0.23068(12) 0.0283(4) Uani d 1 . .
    H H9 0.5908 0.4299 0.1957 0.034 Uiso calc 1 . .
    C C10 0.63087(19) 0.36241(14) 0.31610(11) 0.0235(4) Uani d 1 . .
    C C11 0.88592(18) 0.74196(14) 0.42860(11) 0.0243(4) Uani d 1 . .
    H H11 0.9840 0.7195 0.4483 0.029 Uiso calc 1 . .
    C C12 0.8164(2) 0.81503(14) 0.49708(12) 0.0265(4) Uani d 1 . .
    H H12A 0.8105 0.7732 0.5521 0.032 Uiso calc 1 . .
    H H12B 0.7174 0.8342 0.4790 0.032 Uiso calc 1 . .
    C C13 0.9028(2) 0.92258(15) 0.51090(12) 0.0290(4) Uani d 1 . .
    H H13 0.9993 0.9015 0.5340 0.035 Uiso calc 1 . .
    C C14 0.9247(2) 0.98221(15) 0.42454(14) 0.0345(5) Uani d 1 . .
    H H14A 0.8310 1.0098 0.4033 0.041 Uiso calc 1 . .
    H H14B 0.9880 1.0477 0.4334 0.041 Uiso calc 1 . .
    C C15 0.9910(2) 0.90594(16) 0.35660(13) 0.0329(4) Uani d 1 . .
    H H15A 1.0879 0.8826 0.3756 0.039 Uiso calc 1 . .
    H H15B 1.0012 0.9474 0.3016 0.039 Uiso calc 1 . .
    C C16 0.89728(19) 0.80190(15) 0.34186(12) 0.0259(4) Uani d 1 . .
    H H16 0.7988 0.8290 0.3269 0.031 Uiso calc 1 . .
    C C17 0.9465(2) 0.72518(16) 0.26757(12) 0.0301(4) Uani d 1 . .
    H H17 0.8757 0.6626 0.2637 0.036 Uiso calc 1 . .
    C C18 1.0935(2) 0.67304(19) 0.28311(15) 0.0397(5) Uani d 1 . .
    H H18A 1.1647 0.7323 0.2919 0.060 Uiso calc 1 . .
    H H18B 1.1208 0.6280 0.2329 0.060 Uiso calc 1 . .
    H H18C 1.0896 0.6253 0.3345 0.060 Uiso calc 1 . .
    C C19 0.9430(3) 0.7870(2) 0.18104(14) 0.0469(6) Uani d 1 . .
    H H19A 0.8472 0.8188 0.1719 0.070 Uiso calc 1 . .
    H H19B 0.9652 0.7347 0.1343 0.070 Uiso calc 1 . .
    H H19C 1.0143 0.8472 0.1816 0.070 Uiso calc 1 . .
    C C20 0.8303(2) 0.99877(17) 0.57671(14) 0.0370(5) Uani d 1 . .
    H H20A 0.7301 1.0109 0.5600 0.056 Uiso calc 1 . .
    H H20B 0.8806 1.0706 0.5786 0.056 Uiso calc 1 . .
    H H20C 0.8337 0.9637 0.6338 0.056 Uiso calc 1 . .
loop_
    _atom_site_aniso_label
    _atom_site_aniso_U_11
    _atom_site_aniso_U_22
    _atom_site_aniso_U_33
    _atom_site_aniso_U_12
    _atom_site_aniso_U_13
    _atom_site_aniso_U_23
    O1 0.0551(9) 0.0303(7) 0.0368(8) -0.0097(7) -0.0205(7) 0.0059(6)
    O2 0.0273(6) 0.0196(6) 0.0312(6) -0.0035(5) -0.0044(5) 0.0018(5)
    N1 0.0272(7) 0.0183(6) 0.0235(7) 0.0013(6) -0.0003(6) 0.0007(5)
    C1 0.0306(8) 0.0225(8) 0.0228(8) -0.0003(7) 0.0004(7) 0.0008(7)
    C2 0.0267(8) 0.0217(8) 0.0237(8) 0.0019(7) 0.0013(7) -0.0004(7)
    C3 0.0405(10) 0.0248(8) 0.0232(8) -0.0003(8) -0.0017(7) 0.0021(7)
    C4 0.0448(10) 0.0211(8) 0.0273(9) -0.0001(7) 0.0038(8) 0.0053(7)
    C5 0.0297(8) 0.0194(8) 0.0294(9) 0.0005(7) 0.0053(7) -0.0012(7)
    C6 0.0376(10) 0.0214(8) 0.0393(11) -0.0050(7) 0.0048(8) -0.0029(7)
    C7 0.0328(10) 0.0288(9) 0.0428(11) -0.0054(8) -0.0005(9) -0.0104(8)
    C8 0.0302(9) 0.0325(9) 0.0316(9) 0.0036(8) -0.0051(8) -0.0078(8)
    C9 0.0306(9) 0.0252(9) 0.0291(9) 0.0040(7) -0.0020(7) -0.0011(7)
    C10 0.0255(8) 0.0198(8) 0.0252(8) 0.0031(7) 0.0020(6) -0.0012(6)
    C11 0.0242(7) 0.0205(8) 0.0281(8) -0.0043(7) -0.0026(6) 0.0017(7)
    C12 0.0289(9) 0.0229(8) 0.0279(8) -0.0052(7) -0.0006(7) 0.0008(7)
    C13 0.0316(8) 0.0241(9) 0.0314(9) -0.0045(7) -0.0045(7) -0.0022(7)
    C14 0.0427(11) 0.0218(8) 0.0389(11) -0.0087(8) 0.0009(8) 0.0010(8)
    C15 0.0386(10) 0.0253(9) 0.0348(10) -0.0102(8) 0.0036(8) 0.0030(8)
    C16 0.0269(8) 0.0235(8) 0.0273(9) -0.0033(7) -0.0013(7) 0.0025(7)
    C17 0.0331(9) 0.0310(9) 0.0263(9) -0.0042(8) -0.0006(7) -0.0004(8)
    C18 0.0362(11) 0.0439(12) 0.0389(11) 0.0035(9) 0.0041(9) -0.0063(9)
    C19 0.0619(14) 0.0501(13) 0.0286(11) -0.0001(12) 0.0011(10) 0.0018(9)
    C20 0.0443(11) 0.0285(10) 0.0382(10) -0.0051(8) -0.0013(9) -0.0066(8)
_geom_special_details
;
 All esds (except the esd in the dihedral angle between two l.s. planes)
 are estimated using the full covariance matrix.  The cell esds are taken
 into account individually in the estimation of esds in distances, angles
 and torsion angles; correlations between esds in cell parameters are only
 used when they are defined by crystal symmetry.  An approximate (isotropic)
 treatment of cell esds is used for estimating esds involving l.s. planes.
;
loop_
    _geom_bond_atom_site_label_1
    _geom_bond_atom_site_label_2
    _geom_bond_site_symmetry_2
    _geom_bond_distance
    _geom_bond_publ_flag
    O1 C1 . 1.209(2) ?
    O2 C1 . 1.326(2) ?
    O2 C11 . 1.4630(19) ?
    N1 C2 . 1.320(2) ?
    N1 C10 . 1.363(2) ?
    C1 C2 . 1.504(2) ?
    C2 C3 . 1.411(2) ?
    C3 H3 . 0.9500 ?
    C3 C4 . 1.367(3) ?
    C4 H4 . 0.9500 ?
    C4 C5 . 1.410(3) ?
    C5 C6 . 1.419(3) ?
    C5 C10 . 1.425(2) ?
    C6 H6 . 0.9500 ?
    C6 C7 . 1.363(3) ?
    C7 H7 . 0.9500 ?
    C7 C8 . 1.413(3) ?
    C8 H8 . 0.9500 ?
    C8 C9 . 1.365(3) ?
    C9 H9 . 0.9500 ?
    C9 C10 . 1.420(2) ?
    C11 H11 . 1.0000 ?
    C11 C12 . 1.520(2) ?
    C11 C16 . 1.527(2) ?
    C12 H12A . 0.9900 ?
    C12 H12B . 0.9900 ?
    C12 C13 . 1.533(2) ?
    C13 H13 . 1.0000 ?
    C13 C14 . 1.530(3) ?
    C13 C20 . 1.525(3) ?
    C14 H14A . 0.9900 ?
    C14 H14B . 0.9900 ?
    C14 C15 . 1.524(3) ?
    C15 H15A . 0.9900 ?
    C15 H15B . 0.9900 ?
    C15 C16 . 1.537(2) ?
    C16 H16 . 1.0000 ?
    C16 C17 . 1.542(3) ?
    C17 H17 . 1.0000 ?
    C17 C18 . 1.524(3) ?
    C17 C19 . 1.531(3) ?
    C18 H18A . 0.9800 ?
    C18 H18B . 0.9800 ?
    C18 H18C . 0.9800 ?
    C19 H19A . 0.9800 ?
    C19 H19B . 0.9800 ?
    C19 H19C . 0.9800 ?
    C20 H20A . 0.9800 ?
    C20 H20B . 0.9800 ?
    C20 H20C . 0.9800 ?
loop_
    _geom_angle_atom_site_label_1
    _geom_angle_atom_site_label_2
    _geom_angle_atom_site_label_3
    _geom_angle_site_symmetry_1
    _geom_angle_site_symmetry_3
    _geom_angle
    _geom_angle_publ_flag
    C1 O2 C11 . . 117.76(13) ?
    C2 N1 C10 . . 117.66(15) ?
    O1 C1 O2 . . 125.27(16) ?
    O1 C1 C2 . . 122.85(16) ?
    O2 C1 C2 . . 111.88(14) ?
    N1 C2 C1 . . 117.11(15) ?
    N1 C2 C3 . . 124.13(16) ?
    C3 C2 C1 . . 118.72(15) ?
    C2 C3 H3 . . 120.7 ?
    C4 C3 C2 . . 118.59(16) ?
    C4 C3 H3 . . 120.7 ?
    C3 C4 H4 . . 120.2 ?
    C3 C4 C5 . . 119.69(16) ?
    C5 C4 H4 . . 120.2 ?
    C4 C5 C6 . . 123.76(17) ?
    C4 C5 C10 . . 117.45(16) ?
    C6 C5 C10 . . 118.79(17) ?
    C5 C6 H6 . . 119.7 ?
    C7 C6 C5 . . 120.70(18) ?
    C7 C6 H6 . . 119.7 ?
    C6 C7 H7 . . 119.9 ?
    C6 C7 C8 . . 120.29(18) ?
    C8 C7 H7 . . 119.9 ?
    C7 C8 H8 . . 119.5 ?
    C9 C8 C7 . . 120.93(18) ?
    C9 C8 H8 . . 119.5 ?
    C8 C9 H9 . . 120.0 ?
    C8 C9 C10 . . 120.01(18) ?
    C10 C9 H9 . . 120.0 ?
    N1 C10 C5 . . 122.45(15) ?
    N1 C10 C9 . . 118.30(16) ?
    C9 C10 C5 . . 119.25(16) ?
    O2 C11 H11 . . 109.3 ?
    O2 C11 C12 . . 109.78(14) ?
    O2 C11 C16 . . 107.05(14) ?
    C12 C11 H11 . . 109.3 ?
    C12 C11 C16 . . 111.93(14) ?
    C16 C11 H11 . . 109.3 ?
    C11 C12 H12A . . 109.5 ?
    C11 C12 H12B . . 109.5 ?
    C11 C12 C13 . . 110.90(15) ?
    H12A C12 H12B . . 108.0 ?
    C13 C12 H12A . . 109.5 ?
    C13 C12 H12B . . 109.5 ?
    C12 C13 H13 . . 108.1 ?
    C14 C13 C12 . . 109.86(15) ?
    C14 C13 H13 . . 108.1 ?
    C20 C13 C12 . . 111.29(16) ?
    C20 C13 H13 . . 108.1 ?
    C20 C13 C14 . . 111.39(16) ?
    C13 C14 H14A . . 109.2 ?
    C13 C14 H14B . . 109.2 ?
    H14A C14 H14B . . 107.9 ?
    C15 C14 C13 . . 112.25(16) ?
    C15 C14 H14A . . 109.2 ?
    C15 C14 H14B . . 109.2 ?
    C14 C15 H15A . . 109.4 ?
    C14 C15 H15B . . 109.4 ?
    C14 C15 C16 . . 110.97(16) ?
    H15A C15 H15B . . 108.0 ?
    C16 C15 H15A . . 109.4 ?
    C16 C15 H15B . . 109.4 ?
    C11 C16 C15 . . 106.80(14) ?
    C11 C16 H16 . . 107.0 ?
    C11 C16 C17 . . 113.43(15) ?
    C15 C16 H16 . . 107.0 ?
    C15 C16 C17 . . 115.11(15) ?
    C17 C16 H16 . . 107.0 ?
    C16 C17 H17 . . 107.2 ?
    C18 C17 C16 . . 113.14(16) ?
    C18 C17 H17 . . 107.2 ?
    C18 C17 C19 . . 110.80(18) ?
    C19 C17 C16 . . 111.05(17) ?
    C19 C17 H17 . . 107.2 ?
    C17 C18 H18A . . 109.5 ?
    C17 C18 H18B . . 109.5 ?
    C17 C18 H18C . . 109.5 ?
    H18A C18 H18B . . 109.5 ?
    H18A C18 H18C . . 109.5 ?
    H18B C18 H18C . . 109.5 ?
    C17 C19 H19A . . 109.5 ?
    C17 C19 H19B . . 109.5 ?
    C17 C19 H19C . . 109.5 ?
    H19A C19 H19B . . 109.5 ?
    H19A C19 H19C . . 109.5 ?
    H19B C19 H19C . . 109.5 ?
    C13 C20 H20A . . 109.5 ?
    C13 C20 H20B . . 109.5 ?
    C13 C20 H20C . . 109.5 ?
    H20A C20 H20B . . 109.5 ?
    H20A C20 H20C . . 109.5 ?
    H20B C20 H20C . . 109.5 ?
loop_
    _geom_torsion_atom_site_label_1
    _geom_torsion_atom_site_label_2
    _geom_torsion_atom_site_label_3
    _geom_torsion_atom_site_label_4
    _geom_torsion_site_symmetry_1
    _geom_torsion_site_symmetry_2
    _geom_torsion_site_symmetry_3
    _geom_torsion_site_symmetry_4
    _geom_torsion
    _geom_torsion_publ_flag
    O1 C1 C2 N1 . . . . -157.29(18) ?
    O1 C1 C2 C3 . . . . 20.5(3) ?
    O2 C1 C2 N1 . . . . 22.5(2) ?
    O2 C1 C2 C3 . . . . -159.75(16) ?
    O2 C11 C12 C13 . . . . -178.14(13) ?
    O2 C11 C16 C15 . . . . -179.03(13) ?
    O2 C11 C16 C17 . . . . -51.15(19) ?
    N1 C2 C3 C4 . . . . -1.9(3) ?
    C1 O2 C11 C12 . . . . -95.24(17) ?
    C1 O2 C11 C16 . . . . 143.06(15) ?
    C1 C2 C3 C4 . . . . -179.55(17) ?
    C2 N1 C10 C5 . . . . 1.1(2) ?
    C2 N1 C10 C9 . . . . -179.21(16) ?
    C2 C3 C4 C5 . . . . 1.3(3) ?
    C3 C4 C5 C6 . . . . -179.24(18) ?
    C3 C4 C5 C10 . . . . 0.4(3) ?
    C4 C5 C6 C7 . . . . 179.92(19) ?
    C4 C5 C10 N1 . . . . -1.7(3) ?
    C4 C5 C10 C9 . . . . 178.65(17) ?
    C5 C6 C7 C8 . . . . 1.1(3) ?
    C6 C5 C10 N1 . . . . 177.98(16) ?
    C6 C5 C10 C9 . . . . -1.7(2) ?
    C6 C7 C8 C9 . . . . -1.1(3) ?
    C7 C8 C9 C10 . . . . -0.4(3) ?
    C8 C9 C10 N1 . . . . -177.92(16) ?
    C8 C9 C10 C5 . . . . 1.7(3) ?
    C10 N1 C2 C1 . . . . 178.36(15) ?
    C10 N1 C2 C3 . . . . 0.7(2) ?
    C10 C5 C6 C7 . . . . 0.3(3) ?
    C11 O2 C1 O1 . . . . 9.8(3) ?
    C11 O2 C1 C2 . . . . -169.94(14) ?
    C11 C12 C13 C14 . . . . 53.7(2) ?
    C11 C12 C13 C20 . . . . 177.55(16) ?
    C11 C16 C17 C18 . . . . -59.7(2) ?
    C11 C16 C17 C19 . . . . 174.94(17) ?
    C12 C11 C16 C15 . . . . 60.63(18) ?
    C12 C11 C16 C17 . . . . -171.49(14) ?
    C12 C13 C14 C15 . . . . -53.7(2) ?
    C13 C14 C15 C16 . . . . 57.9(2) ?
    C14 C15 C16 C11 . . . . -59.2(2) ?
    C14 C15 C16 C17 . . . . 173.92(16) ?
    C15 C16 C17 C18 . . . . 63.7(2) ?
    C15 C16 C17 C19 . . . . -61.6(2) ?
    C16 C11 C12 C13 . . . . -59.40(19) ?
    C20 C13 C14 C15 . . . . -177.47(17) ?
loop_
    _geom_hbond_atom_site_label_D
    _geom_hbond_atom_site_label_H
    _geom_hbond_atom_site_label_A
    _geom_hbond_site_symmetry_A
    _geom_hbond_distance_DH
    _geom_hbond_distance_HA
    _geom_hbond_distance_DA
    _geom_hbond_angle_DHA
    C7 H7 N1 4_645 0.95 2.56 3.509(2) 174
_iucr_refine_instructions_details
;
TITL SNR-1 in P212121 #19
CELL 1.54184 9.31412 11.96689 15.48941 90 90 90
ZERR 4 0.00017 0.00024 0.00031 0 0 0
LATT -1
SYMM 0.5-X,-Y,0.5+Z
SYMM 0.5+X,0.5-Y,-Z
SYMM -X,0.5+Y,0.5-Z
SFAC C H N O
UNIT 80 100 4 8
EQIV $1 1-X,-0.5+Y,0.5-Z
EQIV $2 1.5-X,1-Y,-0.5+Z
L.S. 20
PLAN  15
TEMP -100(2)
HTAB C7 N1_$1
HTAB C9 O1_$2
REM reset to P212121 #19
BOND $H
MORE -1
MORE -1
fmap 2
acta
CONF
OMIT 1 0 1
OMIT 0 0 2
REM <HKL>E:/Collaborators%20Stuff-Sept-2013/Fazal-2013/SN-1/SNR-1.hkl</HKL>
WGHT    0.066100    0.148400
EXTI    0.009284
FVAR       8.74905
O1    4    0.921635    0.545324    0.515353    11.00000    0.05514    0.03030 =
         0.03681    0.00595   -0.02048   -0.00971
O2    4    0.798916    0.641788    0.414646    11.00000    0.02731    0.01961 =
         0.03124    0.00175   -0.00438   -0.00347
N1    3    0.701298    0.454167    0.346548    11.00000    0.02722    0.01832 =
         0.02347    0.00066   -0.00029    0.00134
C1    1    0.834602    0.550000    0.457555    11.00000    0.03058    0.02251 =
         0.02283    0.00084    0.00043   -0.00034
C2    1    0.753652    0.449416    0.425664    11.00000    0.02672    0.02170 =
         0.02367   -0.00041    0.00130    0.00188
C3    1    0.742555    0.355175    0.479995    11.00000    0.04048    0.02475 =
         0.02319    0.00207   -0.00170   -0.00034
AFIX  43
H3    2    0.784783    0.355371    0.535824    11.00000   -1.20000
AFIX   0
C4    1    0.669745    0.263577    0.450590    11.00000    0.04483    0.02113 =
         0.02728    0.00527    0.00378   -0.00013
AFIX  43
H4    2    0.659152    0.199672    0.486415    11.00000   -1.20000
AFIX   0
C5    1    0.610435    0.264402    0.366825    11.00000    0.02970    0.01944 =
         0.02945   -0.00118    0.00529    0.00049
C6    1    0.531819    0.174002    0.331091    11.00000    0.03761    0.02136 =
         0.03926   -0.00293    0.00478   -0.00502
AFIX  43
H6    2    0.517066    0.108266    0.364312    11.00000   -1.20000
AFIX   0
C7    1    0.477222    0.180476    0.249576    11.00000    0.03278    0.02877 =
         0.04276   -0.01038   -0.00048   -0.00537
AFIX  43
H7    2    0.423330    0.119874    0.226786    11.00000   -1.20000
AFIX   0
C8    1    0.500439    0.276915    0.198849    11.00000    0.03024    0.03250 =
         0.03159   -0.00775   -0.00515    0.00361
AFIX  43
H8    2    0.463262    0.279958    0.141784    11.00000   -1.20000
AFIX   0
C9    1    0.575540    0.365782    0.230678    11.00000    0.03055    0.02515 =
         0.02911   -0.00105   -0.00200    0.00403
AFIX  43
H9    2    0.590806    0.429896    0.195696    11.00000   -1.20000
AFIX   0
C10   1    0.630869    0.362414    0.316095    11.00000    0.02553    0.01984 =
         0.02516   -0.00117    0.00196    0.00307
C11   1    0.885918    0.741962    0.428605    11.00000    0.02415    0.02054 =
         0.02810    0.00172   -0.00262   -0.00432
AFIX  13
H11   2    0.984020    0.719526    0.448294    11.00000   -1.20000
AFIX   0
C12   1    0.816362    0.815025    0.497076    11.00000    0.02885    0.02285 =
         0.02786    0.00080   -0.00065   -0.00521
AFIX  23
H12A  2    0.810548    0.773180    0.552100    11.00000   -1.20000
H12B  2    0.717436    0.834233    0.479014    11.00000   -1.20000
AFIX   0
C13   1    0.902771    0.922582    0.510900    11.00000    0.03157    0.02411 =
         0.03143   -0.00224   -0.00448   -0.00450
AFIX  13
H13   2    0.999315    0.901483    0.533967    11.00000   -1.20000
AFIX   0
C14   1    0.924726    0.982211    0.424536    11.00000    0.04272    0.02178 =
         0.03887    0.00103    0.00091   -0.00868
AFIX  23
H14A  2    0.830958    1.009842    0.403320    11.00000   -1.20000
H14B  2    0.988034    1.047677    0.433351    11.00000   -1.20000
AFIX   0
C15   1    0.990974    0.905939    0.356601    11.00000    0.03856    0.02529 =
         0.03475    0.00299    0.00365   -0.01024
AFIX  23
H15A  2    1.087890    0.882556    0.375639    11.00000   -1.20000
H15B  2    1.001246    0.947395    0.301637    11.00000   -1.20000
AFIX   0
C16   1    0.897281    0.801898    0.341856    11.00000    0.02692    0.02352 =
         0.02731    0.00254   -0.00134   -0.00329
AFIX  13
H16   2    0.798806    0.828976    0.326892    11.00000   -1.20000
AFIX   0
C17   1    0.946480    0.725179    0.267572    11.00000    0.03306    0.03096 =
         0.02635   -0.00044   -0.00056   -0.00420
AFIX  13
H17   2    0.875682    0.662561    0.263674    11.00000   -1.20000
AFIX   0
C18   1    1.093526    0.673036    0.283111    11.00000    0.03621    0.04393 =
         0.03890   -0.00625    0.00407    0.00347
AFIX 137
H18A  2    1.164661    0.732286    0.291933    11.00000   -1.50000
H18B  2    1.120844    0.627962    0.232907    11.00000   -1.50000
H18C  2    1.089619    0.625333    0.334484    11.00000   -1.50000
AFIX   0
C19   1    0.942992    0.787025    0.181040    11.00000    0.06190    0.05013 =
         0.02863    0.00185    0.00114   -0.00007
AFIX 137
H19A  2    0.847204    0.818766    0.171880    11.00000   -1.50000
H19B  2    0.965236    0.734652    0.134277    11.00000   -1.50000
H19C  2    1.014305    0.847234    0.181590    11.00000   -1.50000
AFIX   0
C20   1    0.830327    0.998769    0.576709    11.00000    0.04434    0.02854 =
         0.03821   -0.00659   -0.00130   -0.00507
AFIX 137
H20A  2    0.730077    1.010928    0.559954    11.00000   -1.50000
H20B  2    0.880645    1.070647    0.578620    11.00000   -1.50000
H20C  2    0.833704    0.963690    0.633844    11.00000   -1.50000
AFIX   0
HKLF 4
REM  SNR-1 in P212121 #19
REM R1 =  0.0365 for    3281 Fo > 4sig(Fo)  and  0.0376 for all    3389 data
REM    212 parameters refined using      0 restraints
END
WGHT      0.0659      0.1504
REM Highest difference peak  0.199,  deepest hole -0.165,  1-sigma level  0.039
Q1    1   0.8911  0.7715  0.3852  11.00000  0.05    0.20
Q2    1   0.8636  0.8656  0.5018  11.00000  0.05    0.17
Q3    1   0.9260  0.7658  0.3025  11.00000  0.05    0.17
Q4    1   0.6112  0.3184  0.3429  11.00000  0.05    0.16
Q5    1   0.8996  0.9497  0.4611  11.00000  0.05    0.16
Q6    1   0.9701  0.9440  0.3980  11.00000  0.05    0.16
Q7    1   0.9371  0.8551  0.3443  11.00000  0.05    0.15
Q8    1   0.6910  0.5164  0.3176  11.00000  0.05    0.15
Q9    1   0.7740  0.3931  0.4487  11.00000  0.05    0.14
Q10   1   0.5938  0.2120  0.3374  11.00000  0.05    0.14
Q11   1   0.9330  0.5314  0.4636  11.00000  0.05    0.14
Q12   1   0.5097  0.2232  0.2269  11.00000  0.05    0.14
Q13   1   0.7908  0.4946  0.4391  11.00000  0.05    0.14
Q14   1   0.6286  0.3621  0.2620  11.00000  0.05    0.14
Q15   1   1.0218  0.7056  0.2829  11.00000  0.05    0.13
REM The information below was added by Olex2.
REM
REM R1 = 0.0365 for 3281 Fo > 4sig(Fo) and 0.0376 for all 11048 data
REM n/a parameters refined using n/a restraints
REM Highest difference peak 0.20, deepest hole -0.16
REM Mean Shift 0, Max Shift 0.
REM +++ Tabular Listing of Refinement Information +++
REM R1_all = 0.0376
REM R1_gt = 0.0365
REM wR_ref = 0.0978
REM GOOF = 1.040
REM Shift_max = 0
REM Shift_mean = 0
REM Reflections_all = 11048
REM Reflections_gt = 3281
REM Parameters = n/a
REM Hole = -0.16
REM Peak = 0.20
REM Flack = n/a
;
