# Supplementary material for: 2-Isopropyl-5-methyl­cyclo­hexyl quinoline-2-carboxyl­ate
Source: Acta Crystallogr Sect E Struct Rep Online. 2013 Dec 11;70(Pt 1):o35–6. doi: 10.1107/S1600536813033060 (PMC3914080; doi:10.1107/S1600536813033060)
Supplement: Supplementary file 2 [file e-70-00o35-Isup2.hkl]

#
# h,k,l, Fc-squared, Fo-squared, sigma(Fo-squared), status flag
#
data_I
_shelx_refln_list_code          4
_shelx_F_calc_maximum      158.92
_exptl_crystal_F_000       672.00
_reflns_d_resolution_high  0.8087

loop_
 _space_group_symop_operation_xyz
 'x, y, z'
 '-x+1/2, -y, z+1/2'
 'x+1/2, -y+1/2, -z'
 '-x, y+1/2, -z+1/2'

_cell_length_a     9.3141
_cell_length_b    11.9669
_cell_length_c    15.4894
_cell_angle_alpha  90.000
_cell_angle_beta   90.000
_cell_angle_gamma  90.000

_shelx_F_squared_multiplier     1.000

loop_
 _refln_index_h
 _refln_index_k
 _refln_index_l
 _refln_F_squared_calc
 _refln_F_squared_meas
 _refln_F_squared_sigma
 _refln_observed_status
   2   0   0       2760.83       2749.25        36.40 o
   4   0   0        115.98        143.50         9.21 o
   6   0   0         79.98        103.12         6.30 o
   8   0   0         15.04         17.88         1.46 o
  10   0   0        266.09        250.13         7.97 o
   1   1   0       2967.17       2895.01        42.49 o
   2   1   0      25255.04      21357.70       564.91 o
   3   1   0       1665.98       1775.69        27.35 o
   4   1   0          1.39         -0.17         0.37 o
   5   1   0        203.74        200.30         4.79 o
   6   1   0         94.30         84.19         3.13 o
   7   1   0          8.88          6.75         1.42 o
   8   1   0         38.61         32.86         1.62 o
   9   1   0          4.92          2.04         0.69 o
  10   1   0          0.13          0.71         0.63 o
  11   1   0          6.05          5.83         1.05 o
   0   2   0       5209.90       4581.89        71.08 o
   1   2   0          0.42          1.06         0.23 o
   2   2   0       3735.60       3975.74        55.99 o
   3   2   0       4318.18       4329.01        76.54 o
   4   2   0         43.49         57.66         1.78 o
   5   2   0        138.74        135.23         3.85 o
   6   2   0         56.87         60.81         2.70 o
   7   2   0        274.95        262.16        10.34 o
   8   2   0        110.25        113.03         3.41 o
   9   2   0          0.11          0.40         0.60 o
  10   2   0         46.97         44.91         2.10 o
  11   2   0          7.52          6.98         0.87 o
   1   3   0        139.85        129.43         4.08 o
   2   3   0          0.13          0.99         0.26 o
   3   3   0         61.61         61.64         3.49 o
   4   3   0        100.02        107.36         3.14 o
   5   3   0          2.17          2.70         0.54 o
   6   3   0        174.75        176.78         5.01 o
   7   3   0          0.14         -0.05         0.80 o
   8   3   0         23.22         19.68         1.42 o
   9   3   0         30.29         30.27         2.24 o
  10   3   0         17.59         19.96         1.62 o
  11   3   0          0.96          0.72         0.56 o
   0   4   0       1403.23       1529.89        24.60 o
   1   4   0        109.91         99.53         5.14 o
   2   4   0        176.30        178.48         3.73 o
   3   4   0        288.20        292.78         4.96 o
   4   4   0        509.02        529.47         9.58 o
   5   4   0        253.93        255.08         5.20 o
   6   4   0         31.73         36.60         2.18 o
   7   4   0         15.03         14.06         1.48 o
   8   4   0         29.28         28.70         1.87 o
   9   4   0        140.72        155.98         5.21 o
  10   4   0          2.71          4.89         1.65 o
  11   4   0          0.89          0.74         0.81 o
   1   5   0       1791.05       1988.04        30.02 o
   2   5   0       3140.93       3252.52        55.81 o
   3   5   0         42.80         36.47         2.36 o
   4   5   0        599.37        620.42        11.16 o
   5   5   0         25.78         22.49         2.00 o
   6   5   0         46.87         41.05         6.23 o
   7   5   0          2.10          0.90         0.71 o
   8   5   0         12.39         11.10         1.40 o
   9   5   0         95.50         91.88         3.24 o
  10   5   0         35.73         34.82         2.46 o
   0   6   0        166.21        177.39        22.72 o
   1   6   0         30.70         28.44         1.30 o
   2   6   0        430.16        534.48        10.59 o
   3   6   0        123.15        142.30         4.04 o
   4   6   0        111.36        109.66         6.41 o
   5   6   0         84.29         96.54         4.95 o
   6   6   0          0.04          1.26         0.95 o
   7   6   0         63.84         63.58         2.81 o
   8   6   0        152.56        139.93         6.05 o
   9   6   0          0.81          2.04         0.77 o
  10   6   0         10.42          9.70         2.20 o
   1   7   0         34.66         50.82         2.02 o
   2   7   0         34.96         38.51         2.07 o
   3   7   0          2.27          0.63         0.76 o
   4   7   0        122.43        129.96         5.69 o
   5   7   0         25.80         25.51         1.98 o
   6   7   0        230.05        222.08         8.74 o
   7   7   0         72.42         75.56         4.73 o
   8   7   0          1.67          0.98         0.92 o
   9   7   0          2.88          3.37         0.84 o
  10   7   0         64.07         66.88         2.81 o
   0   8   0         14.41         11.74         2.08 o
   1   8   0         81.09         82.70         3.28 o
   2   8   0         60.60         64.17         3.75 o
   3   8   0        323.30        306.80         8.95 o
   4   8   0        186.68        189.54         6.83 o
   5   8   0          1.02          1.50         0.54 o
   6   8   0          0.19          0.83         1.53 o
   7   8   0        123.46        126.36         5.73 o
   8   8   0          3.15          2.18         2.06 o
   9   8   0         14.43         17.24         1.35 o
   1   9   0        251.37        243.92        14.09 o
   2   9   0        688.61        763.76        17.74 o
   3   9   0        269.07        264.57         4.96 o
   4   9   0         17.22         12.25         1.07 o
   5   9   0         14.85         13.27         1.17 o
   6   9   0          7.12          8.89         1.09 o
   7   9   0          5.76          7.05         1.19 o
   8   9   0         20.71         21.70         1.60 o
   9   9   0          0.00          1.06         0.78 o
   0  10   0       1032.62       1047.40        51.85 o
   1  10   0       1288.57       1183.51        31.40 o
   2  10   0        703.52        625.17        12.77 o
   3  10   0          5.70          3.39         1.36 o
   4  10   0          6.50          6.52         0.95 o
   5  10   0        114.93        113.87         3.75 o
   6  10   0        111.23        122.40         3.70 o
   7  10   0         16.66         15.80         1.46 o
   8  10   0          1.23          1.82         0.85 o
   1  11   0       3221.91       3229.98        47.67 o
   2  11   0         25.91         21.38         2.43 o
   3  11   0        153.74        118.47         6.68 o
   4  11   0         70.81         61.65         4.41 o
   5  11   0          1.94          1.35         0.72 o
   6  11   0         10.14          9.41         0.96 o
   7  11   0          1.01          3.80         0.92 o
   0  12   0         23.65         21.06         2.37 o
   1  12   0       1409.13       1353.88        29.39 o
   2  12   0         67.10         83.18         4.43 o
   3  12   0         80.85         79.63         3.43 o
   4  12   0         17.98         15.88         1.94 o
   5  12   0         63.46         68.74         2.73 o
   6  12   0         28.19         33.05         1.38 o
   1  13   0         12.57         11.74         1.55 o
   2  13   0         80.99         82.39         2.85 o
   3  13   0          2.04         -0.11         0.91 o
   4  13   0          6.55          4.64         0.71 o
   5  13   0         15.82         19.70         2.75 o
   0  14   0          0.59          1.58         0.71 o
   1  14   0          3.68          4.45         0.68 o
   2  14   0         28.22         29.40         1.61 o
   3  14   0          4.22          5.83         1.62 o
   2   0   1       7806.34       7946.64       135.05 o
   3   0   1          5.37          6.37         0.40 o
   4   0   1          0.44          2.58         0.41 o
   5   0   1        460.85        492.12        10.72 o
   6   0   1         15.31         14.52         1.70 o
   7   0   1        229.16        252.03         8.12 o
   8   0   1        107.90         92.52         2.90 o
   9   0   1          9.70          9.80         1.11 o
  10   0   1        119.17        124.72         3.71 o
  11   0   1          1.13          1.09         0.48 o
 -11   1   1         20.37         20.88         1.36 o
 -10   1   1        219.76        227.13         6.14 o
  -9   1   1         23.10         25.58         1.75 o
  -8   1   1        128.48        122.66         2.99 o
  -7   1   1        197.31        199.81         7.03 o
  -6   1   1          7.89         12.07         1.17 o
  -5   1   1        250.14        274.04         5.94 o
  -4   1   1        621.77        641.56        17.59 o
  -3   1   1         68.47         79.74         1.25 o
  -2   1   1       2159.10       2247.92        30.26 o
  -1   1   1        685.27        651.97        11.16 o
   0   1   1       1657.99       1680.94       207.47 o
   1   1   1        687.25        681.97        12.15 o
   2   1   1       2163.57       2142.01        73.99 o
   3   1   1         68.05         78.87         2.13 o
   4   1   1        621.42        643.15         7.89 o
   5   1   1        251.20        275.92         5.98 o
   6   1   1          7.86         10.12         1.13 o
   7   1   1        199.37        196.65         7.02 o
   8   1   1        127.49        121.51         2.97 o
   9   1   1         23.38         25.50         1.77 o
  10   1   1        219.69        217.72         5.12 o
  11   1   1         20.04         20.79         1.12 o
 -11   2   1          3.71          2.97         0.85 o
 -10   2   1         71.27         70.27         3.12 o
  -9   2   1         46.65         48.35         2.42 o
  -8   2   1         94.85         95.53         2.83 o
  -7   2   1        691.86        699.57        16.16 o
  -6   2   1         42.91         48.57         2.39 o
  -5   2   1        288.86        298.88         8.94 o
  -4   2   1        474.23        485.80         8.14 o
  -3   2   1       1655.55       1714.15        22.50 o
  -2   2   1       4079.59       4053.10        65.53 o
  -1   2   1       1239.59       1094.08        69.63 o
   0   2   1        879.09        758.17        28.45 o
   1   2   1       1240.86       1336.64        31.77 o
   2   2   1       4085.96       4094.15        80.56 o
   3   2   1       1657.97       1757.34        21.21 o
   4   2   1        475.05        484.65        10.74 o
   5   2   1        287.80        302.63         6.50 o
   6   2   1         42.73         46.21         3.13 o
   7   2   1        691.99        706.05        16.96 o
   8   2   1         95.56         94.87         2.58 o
   9   2   1         47.75         47.93         2.78 o
  10   2   1         71.80         70.30         2.66 o
  11   2   1          3.55          3.27         0.64 o
 -11   3   1          2.16          1.33         0.72 o
 -10   3   1         10.48          9.01         1.15 o
  -9   3   1          0.31          0.49         0.74 o
  -8   3   1        166.46        162.54         4.72 o
  -7   3   1         55.78         59.07         2.90 o
  -6   3   1        411.42        410.56        10.88 o
  -5   3   1        575.63        616.99         9.42 o
  -4   3   1        873.39        967.25        34.04 o
  -3   3   1        640.61        688.57         8.93 o
  -2   3   1       2772.43       2783.50        33.08 o
  -1   3   1       1167.77       1155.78        12.03 o
   0   3   1       1836.78       1703.02        47.73 o
   1   3   1       1172.31       1188.54        19.95 o
   2   3   1       2778.82       2933.42        27.95 o
   3   3   1        644.97        691.27        13.70 o
   4   3   1        876.92        971.05        19.05 o
   5   3   1        570.44        643.61        11.46 o
   6   3   1        413.81        430.48         9.03 o
   7   3   1         55.69         56.15         2.87 o
   8   3   1        167.91        166.32         4.26 o
   9   3   1          0.36          1.07         0.78 o
  10   3   1         10.46         10.94         1.20 o
  11   3   1          2.17          4.64         1.22 o
 -11   4   1         82.31         95.34         3.37 o
 -10   4   1          0.44          1.58         1.41 o
  -9   4   1         91.87         93.61         4.47 o
  -8   4   1         22.39         18.67         1.56 o
  -7   4   1         71.36         66.40         2.78 o
  -6   4   1        116.94        125.90         7.98 o
  -5   4   1       1031.65       1037.39        22.06 o
  -4   4   1       1030.28       1141.11        20.86 o
  -3   4   1        293.00        330.13         5.43 o
  -2   4   1        272.49        296.82         4.98 o
  -1   4   1        508.72        546.64         8.20 o
   0   4   1       1555.76       1624.18        38.38 o
   1   4   1        509.17        563.34        12.68 o
   2   4   1        271.44        305.41         4.72 o
   3   4   1        290.15        321.94         5.42 o
   4   4   1       1024.49       1138.91        27.42 o
   5   4   1       1036.07       1097.92        19.47 o
   6   4   1        116.72        111.98         4.01 o
   7   4   1         70.98         70.96         2.57 o
   8   4   1         22.47         19.22         1.55 o
   9   4   1         92.03         92.23         3.28 o
  10   4   1          0.49          2.21         1.47 o
 -10   5   1         24.71         25.07         2.10 o
  -9   5   1         71.07         75.16         2.91 o
  -8   5   1        148.88        144.11         5.03 o
  -7   5   1         32.80         29.51         1.89 o
  -6   5   1        128.03        124.88         9.27 o
  -5   5   1        115.45        123.39         4.08 o
  -4   5   1        283.87        312.18         8.58 o
  -3   5   1       3305.99       3364.43        61.83 o
  -2   5   1       1881.37       2009.50        21.64 o
  -1   5   1        176.10        194.73         4.37 o
   0   5   1        269.17        248.61         4.06 o
   1   5   1        174.67        196.90         4.42 o
   2   5   1       1879.05       1983.29        49.28 o
   3   5   1       3306.63       3451.05        51.32 o
   4   5   1        284.40        310.78         8.21 o
   5   5   1        116.33        118.17         3.13 o
   6   5   1        126.89        117.78         5.26 o
   7   5   1         32.41         28.65         2.50 o
   8   5   1        149.35        134.94         4.88 o
   9   5   1         72.24         75.12         2.90 o
  10   5   1         24.74         24.23         2.00 o
 -10   6   1        170.38        175.91         5.59 o
  -9   6   1        101.71        107.60         3.93 o
  -8   6   1          8.86          9.64         2.25 o
  -7   6   1         63.19         56.18         3.10 o
  -6   6   1        121.06        124.83         3.46 o
  -5   6   1        141.15        138.41         4.52 o
  -4   6   1        632.52        699.55        68.43 o
  -3   6   1        809.32        895.92        37.28 o
  -2   6   1        353.73        388.00         6.28 o
  -1   6   1        429.69        512.55         8.34 o
   0   6   1        278.37        292.22         7.08 o
   1   6   1        428.60        547.20         9.89 o
   2   6   1        353.19        391.85         7.42 o
   3   6   1        816.08        891.90        18.25 o
   4   6   1        632.52        650.81        12.26 o
   5   6   1        142.63        135.82         5.13 o
   6   6   1        121.79        114.92         3.77 o
   7   6   1         62.19         51.45         3.02 o
   8   6   1          8.47         10.11         2.29 o
   9   6   1        101.60        104.73         3.86 o
  10   6   1        169.08        174.00         5.42 o
 -10   7   1          4.31          5.62         0.91 o
  -9   7   1         37.55         43.26         2.30 o
  -8   7   1        175.16        174.20         6.70 o
  -7   7   1         39.43         41.80         3.44 o
  -6   7   1         49.79         48.43         2.78 o
  -5   7   1        115.36        123.52         5.51 o
  -4   7   1        648.06        687.27        45.80 o
  -3   7   1        101.28        110.67         5.72 o
  -2   7   1          1.16          1.93         0.67 o
  -1   7   1         15.55         17.13         1.20 o
   0   7   1        207.67        223.99        11.76 o
   1   7   1         15.63         20.49         1.85 o
   2   7   1          1.32          0.92         0.76 o
   3   7   1        102.38        107.69         3.82 o
   4   7   1        646.21        674.18        10.97 o
   5   7   1        117.62        123.43         4.37 o
   6   7   1         48.47         52.34         2.99 o
   7   7   1         39.32         37.39         2.51 o
   8   7   1        174.17        177.38         6.80 o
   9   7   1         37.89         45.33         2.38 o
  10   7   1          4.26          4.51         1.24 o
  -9   8   1         30.14         31.13         1.77 o
  -8   8   1         50.25         47.86         6.10 o
  -7   8   1         56.79         52.28         4.13 o
  -6   8   1        155.26        151.52         5.75 o
  -5   8   1        394.16        382.10         6.94 o
  -4   8   1         39.30         36.48         2.37 o
  -3   8   1        327.78        300.85         7.40 o
  -2   8   1        413.96        337.15         9.69 o
  -1   8   1         31.16         29.30         1.66 o
   0   8   1        184.12        183.23         6.12 o
   1   8   1         32.23         29.92         1.67 o
   2   8   1        413.42        354.04        10.13 o
   3   8   1        325.83        312.85         7.59 o
   4   8   1         38.05         34.66         2.31 o
   5   8   1        391.23        374.11         6.89 o
   6   8   1        156.46        150.30         5.15 o
   7   8   1         56.23         52.50         2.95 o
   8   8   1         50.14         53.39         2.74 o
   9   8   1         29.86         29.77         3.80 o
  -9   9   1         36.13         40.48         1.70 o
  -8   9   1         64.60         63.03         3.36 o
  -7   9   1         13.77         12.15         2.62 o
  -6   9   1         24.93         25.37         1.73 o
  -5   9   1          5.58          4.88         0.80 o
  -4   9   1         13.49         14.89         1.24 o
  -3   9   1        208.16        189.17         4.46 o
  -2   9   1         76.59         63.18         3.88 o
  -1   9   1        357.19        318.52         6.62 o
   0   9   1         88.53         77.51         2.91 o
   1   9   1        354.21        301.96        18.07 o
   2   9   1         76.12         70.35        12.93 o
   3   9   1        207.26        193.85         5.72 o
   4   9   1         13.24         15.83         1.31 o
   5   9   1          5.57          5.38         0.87 o
   6   9   1         24.79         24.81         2.03 o
   7   9   1         13.42         13.15         1.92 o
   8   9   1         64.58         61.89         2.70 o
  -8  10   1         22.79         23.38         1.40 o
  -7  10   1          4.87          3.14         1.01 o
  -6  10   1          0.75          4.04         1.58 o
  -5  10   1         44.06         46.62         2.32 o
  -4  10   1         24.05         27.02         1.60 o
  -3  10   1          2.66          2.57         0.74 o
  -2  10   1        226.35        206.00         6.28 o
  -1  10   1        162.49        143.29         3.54 o
   0  10   1        621.51        617.85         9.61 o
   1  10   1        161.33        146.83         4.40 o
   2  10   1        229.42        206.16         6.29 o
   3  10   1          2.73          3.34         1.77 o
   4  10   1         24.11         31.11         2.26 o
   5  10   1         44.23         41.84         2.24 o
   6  10   1          0.71          0.31         0.85 o
   7  10   1          5.00          4.62         0.95 o
   8  10   1         22.19         24.02         1.42 o
  -7  11   1         22.73         23.21         1.79 o
  -6  11   1         14.41         16.58         1.77 o
  -5  11   1         31.97         30.40         2.07 o
  -4  11   1         43.71         45.42         4.15 o
  -3  11   1        125.19        111.75         5.46 o
  -2  11   1         38.81         44.22         2.70 o
  -1  11   1        291.07        282.22        10.17 o
   0  11   1         42.78         45.96         2.47 o
   1  11   1        292.50        275.35         8.04 o
   2  11   1         39.14         43.35         3.36 o
   3  11   1        124.47        109.64         5.41 o
   4  11   1         43.54         41.61         3.17 o
   5  11   1         32.02         34.26         2.17 o
   6  11   1         14.38         16.52         1.44 o
   7  11   1         23.12         23.83         1.83 o
  -6  12   1         10.87          9.20         0.91 o
  -5  12   1         11.32         12.76         1.22 o
  -4  12   1          5.21          4.20         1.27 o
  -3  12   1         56.21         47.96         3.38 o
  -2  12   1         15.97         18.05         1.51 o
  -1  12   1          2.12          2.11         0.94 o
   0  12   1         81.65         87.59         3.82 o
   1  12   1          2.02          1.28         0.80 o
   2  12   1         15.37         18.58         1.81 o
   3  12   1         56.48         48.16         2.68 o
   4  12   1          5.02          4.72         1.06 o
   5  12   1         11.34         11.55         1.23 o
   6  12   1         10.76          9.08         0.91 o
  -5  13   1         37.64         49.77         3.59 o
  -4  13   1         13.87         17.42         1.36 o
  -3  13   1         10.10         10.94         1.61 o
  -2  13   1         27.55         26.49         1.57 o
  -1  13   1         46.86         52.07         2.67 o
   0  13   1         24.65         22.89         2.61 o
   1  13   1         47.38         47.39         3.10 o
   2  13   1         27.99         23.04         1.52 o
   3  13   1         10.16          9.87         0.96 o
   4  13   1         14.21         17.05         1.34 o
   5  13   1         37.72         48.17         2.39 o
  -3  14   1         91.34        100.67         3.66 o
  -2  14   1         13.64         15.09         1.53 o
  -1  14   1          8.39          7.48         0.80 o
   0  14   1         35.89         43.93         1.86 o
   1  14   1          8.28          8.69         0.85 o
   2  14   1         13.61         13.49         1.34 o
   3  14   1         92.70        103.58         3.75 o
   1   0   2      11962.11      11727.39       194.73 o
   2   0   2      17468.20      15802.67       316.82 o
   3   0   2          0.10          2.74         0.51 o
   4   0   2        221.92        222.35         2.98 o
   5   0   2         13.01         21.80         1.18 o
   6   0   2          4.18         26.69        17.51 o
   7   0   2         12.69         12.51         2.52 o
   8   0   2         54.77         53.31         1.80 o
   9   0   2          7.88          7.54         1.03 o
  10   0   2          2.95          3.96         0.90 o
  11   0   2        155.75        152.58         5.02 o
 -11   1   2         19.65         21.25         1.74 o
 -10   1   2          7.34          7.09         1.07 o
  -9   1   2        162.76        156.25         4.56 o
  -8   1   2         24.21         20.83         1.21 o
  -7   1   2         19.36         14.08         1.77 o
  -6   1   2         41.15         46.90         2.70 o
  -5   1   2        172.99        200.27         4.81 o
  -4   1   2       1219.98       1301.95        15.78 o
  -3   1   2       2996.63       3081.93        34.94 o
  -2   1   2       9530.86       8852.66       392.80 o
  -1   1   2       4771.84       4350.26       160.78 o
   0   1   2       2376.20       2117.70       196.40 o
   1   1   2       4786.35       4852.51        63.76 o
   2   1   2       9533.67       8577.51       132.91 o
   3   1   2       2982.10       3041.58        31.75 o
   4   1   2       1215.35       1284.95        17.07 o
   5   1   2        169.73        216.28         5.16 o
   6   1   2         40.53         45.78         2.33 o
   7   1   2         18.83         14.53         1.88 o
   8   1   2         24.16         21.77         1.15 o
   9   1   2        161.05        153.39         5.15 o
  10   1   2          7.01          7.22         0.90 o
  11   1   2         19.70         20.12         1.63 o
 -11   2   2         72.99         76.32         3.29 o
 -10   2   2         10.49          9.18         1.21 o
  -9   2   2          3.96          5.31         0.90 o
  -8   2   2          9.31          8.92         0.91 o
  -7   2   2         90.12         91.55         6.40 o
  -6   2   2        336.13        334.56         8.31 o
  -5   2   2       1167.07       1278.44        16.89 o
  -4   2   2       1704.72       1768.43        17.85 o
  -3   2   2       1438.29       1556.27        25.60 o
  -2   2   2       5955.22       5941.08        80.10 o
  -1   2   2        420.61        396.31         7.20 o
   0   2   2      11864.67      11239.43       138.44 o
   1   2   2        417.68        332.11         6.97 o
   2   2   2       5962.83       6250.63        71.57 o
   3   2   2       1443.18       1588.02        19.10 o
   4   2   2       1701.33       1784.76        36.99 o
   5   2   2       1166.33       1183.82        22.82 o
   6   2   2        332.94        318.61         7.32 o
   7   2   2         88.91         87.55         4.51 o
   8   2   2          9.26          9.51         0.83 o
   9   2   2          3.93          4.96         1.02 o
  10   2   2         10.45          9.05         0.95 o
  11   2   2         72.80         73.52         4.32 o
 -11   3   2          8.77          8.29         1.02 o
 -10   3   2         20.96         21.97         1.70 o
  -9   3   2         24.28         23.36         1.68 o
  -8   3   2         36.17         36.74         1.91 o
  -7   3   2         91.47         82.13         3.50 o
  -6   3   2        160.89        161.66         4.73 o
  -5   3   2       1562.91       1663.82        21.48 o
  -4   3   2       1179.69       1213.73        22.99 o
  -3   3   2        619.09        678.83        23.82 o
  -2   3   2        220.64        235.10         4.05 o
  -1   3   2        283.59        287.78         3.55 o
   0   3   2         14.06         16.57         0.81 o
   1   3   2        282.90        337.41        10.74 o
   2   3   2        223.86        236.95         3.40 o
   3   3   2        625.74        686.39         9.36 o
   4   3   2       1176.88       1298.58        22.80 o
   5   3   2       1566.96       1565.60        29.35 o
   6   3   2        160.35        157.64         4.82 o
   7   3   2         92.30         81.46         3.05 o
   8   3   2         35.90         36.42         1.46 o
   9   3   2         24.09         20.30         1.79 o
  10   3   2         21.37         22.54         1.44 o
  11   3   2          8.76         12.94         2.00 o
 -11   4   2         18.48         20.49         1.45 o
 -10   4   2          4.92          5.54         1.80 o
  -9   4   2         97.06         93.47         3.87 o
  -8   4   2          3.20          4.92         0.93 o
  -7   4   2        259.57        261.17         5.36 o
  -6   4   2          2.02          1.90         0.78 o
  -5   4   2         25.08         22.55         1.60 o
  -4   4   2       1378.23       1441.44        27.52 o
  -3   4   2        996.13       1016.70        16.98 o
  -2   4   2        164.69        165.17         4.53 o
  -1   4   2        106.44        107.58         2.00 o
   0   4   2       1195.54       1140.83        38.63 o
   1   4   2        108.57        113.21         1.98 o
   2   4   2        163.76        163.66         2.85 o
   3   4   2        999.64       1079.38        14.03 o
   4   4   2       1377.80       1556.74        28.48 o
   5   4   2         24.89         24.00         3.43 o
   6   4   2          2.11          2.65         0.93 o
   7   4   2        261.07        260.00         5.41 o
   8   4   2          3.16          3.86         1.05 o
   9   4   2         98.36         97.36         3.68 o
  10   4   2          4.81          4.69         0.92 o
 -10   5   2         28.45         31.40         2.31 o
  -9   5   2         13.00          9.66         1.67 o
  -8   5   2          6.02          7.12         1.05 o
  -7   5   2        281.61        258.47         8.01 o
  -6   5   2        370.58        373.62        11.64 o
  -5   5   2         83.44         91.28         4.28 o
  -4   5   2        142.66        127.09         4.96 o
  -3   5   2        797.34        759.72        15.86 o
  -2   5   2       1151.46       1181.47        79.66 o
  -1   5   2         27.65         30.21         0.99 o
   0   5   2         46.19         50.31         1.79 o
   1   5   2         27.43         29.54         1.31 o
   2   5   2       1152.90       1275.60        19.03 o
   3   5   2        794.92        831.85        14.28 o
   4   5   2        141.71        151.92         5.45 o
   5   5   2         83.37         99.46         3.15 o
   6   5   2        371.72        358.06        11.28 o
   7   5   2        283.09        247.07         6.01 o
   8   5   2          6.08          7.09         1.05 o
   9   5   2         12.85         10.53         1.35 o
  10   5   2         28.45         29.00         2.11 o
 -10   6   2         20.12         20.02         1.72 o
  -9   6   2         27.28         29.39         2.01 o
  -8   6   2         90.80         87.35         4.59 o
  -7   6   2         18.96         18.90         2.18 o
  -6   6   2         59.23         60.09         2.64 o
  -5   6   2        556.18        607.96        25.89 o
  -4   6   2        433.82        491.98        23.03 o
  -3   6   2          7.49          7.65         1.82 o
  -2   6   2        494.42        549.15        12.32 o
  -1   6   2        511.46        486.04        11.96 o
   0   6   2        238.17        268.49        12.60 o
   1   6   2        508.76        540.54         8.87 o
   2   6   2        496.82        526.67         9.84 o
   3   6   2          7.28          9.53         0.80 o
   4   6   2        435.02        489.77        21.72 o
   5   6   2        553.67        555.13        14.10 o
   6   6   2         58.44         52.54         2.21 o
   7   6   2         18.67         18.76         1.58 o
   8   6   2         90.60         80.51         4.48 o
   9   6   2         27.10         29.08         3.55 o
  10   6   2         20.17         21.82         1.32 o
 -10   7   2         77.03         83.16         3.79 o
  -9   7   2         19.01         19.71         1.55 o
  -8   7   2         25.01         22.17         2.28 o
  -7   7   2        103.76         96.37         3.98 o
  -6   7   2        195.92        188.85         5.07 o
  -5   7   2        132.74        134.75         5.88 o
  -4   7   2        192.41        184.71         7.57 o
  -3   7   2        300.80        321.64         9.25 o
  -2   7   2        261.83        283.07         6.88 o
  -1   7   2          7.86          7.57         0.82 o
   0   7   2         43.08         51.77         2.62 o
   1   7   2          7.88          8.16         1.13 o
   2   7   2        259.65        259.87         8.11 o
   3   7   2        299.60        335.12         9.36 o
   4   7   2        191.90        184.15         5.44 o
   5   7   2        131.89        131.38         3.27 o
   6   7   2        195.99        193.41         5.06 o
   7   7   2        102.80         93.73         4.04 o
   8   7   2         25.11         23.04         1.90 o
   9   7   2         19.18         22.10         2.86 o
  10   7   2         76.57         83.22         4.49 o
  -9   8   2          5.19          6.87         0.92 o
  -8   8   2         13.37         13.98         2.95 o
  -7   8   2         66.35         58.40         4.65 o
  -6   8   2         44.22         48.37         2.83 o
  -5   8   2        127.27        128.26         4.07 o
  -4   8   2        602.98        611.38        10.96 o
  -3   8   2        269.45        276.20        27.99 o
  -2   8   2         10.01          7.83         1.40 o
  -1   8   2        116.08        107.90         5.86 o
   0   8   2          0.03          0.85         0.87 o
   1   8   2        115.21        108.30         4.88 o
   2   8   2          9.59          8.89         1.83 o
   3   8   2        269.47        243.86         8.05 o
   4   8   2        602.58        595.21        10.53 o
   5   8   2        127.51        135.20         5.01 o
   6   8   2         44.77         48.12         2.82 o
   7   8   2         67.52         64.41         2.78 o
   8   8   2         13.00         15.65         1.56 o
   9   8   2          5.22          6.82         1.17 o
  -9   9   2          1.05          0.83         0.51 o
  -8   9   2          9.20         10.90         1.47 o
  -7   9   2         39.92         45.07         2.14 o
  -6   9   2          7.67          5.79         1.05 o
  -5   9   2         76.74         65.96         3.28 o
  -4   9   2        163.79        153.51         4.52 o
  -3   9   2        532.97        510.23         9.04 o
  -2   9   2         72.02         62.47         3.85 o
  -1   9   2        192.77        173.82         5.83 o
   0   9   2         16.01         15.64         1.28 o
   1   9   2        192.94        167.08         6.58 o
   2   9   2         70.89         78.35         4.40 o
   3   9   2        535.09        496.73         9.32 o
   4   9   2        164.00        149.45         5.05 o
   5   9   2         78.84         69.48         5.49 o
   6   9   2          7.44          6.85         1.03 o
   7   9   2         40.09         40.65         2.11 o
   8   9   2          9.02          9.74         1.53 o
  -8  10   2         35.92         35.26         2.68 o
  -7  10   2         33.11         39.17         1.82 o
  -6  10   2         25.42         25.79         1.65 o
  -5  10   2         46.14         41.66         2.20 o
  -4  10   2         44.91         38.08         2.49 o
  -3  10   2        483.28        418.46         7.67 o
  -2  10   2        301.11        281.25        11.48 o
  -1  10   2        849.55        822.24        18.82 o
   0  10   2        339.40        332.36         7.29 o
   1  10   2        845.89        769.25        13.06 o
   2  10   2        302.18        288.97         9.32 o
   3  10   2        486.18        437.62        10.07 o
   4  10   2         45.70         38.78         2.48 o
   5  10   2         46.31         43.43         2.26 o
   6  10   2         25.74         23.08         1.64 o
   7  10   2         32.71         36.86         2.07 o
   8  10   2         35.98         34.93         1.99 o
  -7  11   2         16.93         18.42         1.84 o
  -6  11   2         13.70         14.10         2.48 o
  -5  11   2         15.96         13.77         1.91 o
  -4  11   2          1.87          1.92         0.80 o
  -3  11   2        114.72        110.24         5.37 o
  -2  11   2        156.23        150.41         6.50 o
  -1  11   2        378.90        348.09         8.60 o
   0  11   2       1228.04       1162.50        24.69 o
   1  11   2        379.06        393.44         9.34 o
   2  11   2        154.62        175.36        13.59 o
   3  11   2        113.75        100.23         5.18 o
   4  11   2          1.93          3.36         0.88 o
   5  11   2         16.41         15.58         1.31 o
   6  11   2         13.38         14.38         1.32 o
   7  11   2         17.13         18.77         1.50 o
  -6  12   2          1.59          1.25         0.63 o
  -5  12   2         30.70         28.86         1.72 o
  -4  12   2         68.60         66.37         3.73 o
  -3  12   2        389.87        366.04        10.51 o
  -2  12   2        441.51        482.45        19.98 o
  -1  12   2        127.11        138.30         4.21 o
   0  12   2         26.16         21.34         2.22 o
   1  12   2        128.36        122.78         5.56 o
   2  12   2        439.73        428.62        11.91 o
   3  12   2        389.21        402.31        11.10 o
   4  12   2         67.07         70.13         2.37 o
   5  12   2         30.64         29.75         2.30 o
   6  12   2          1.84          1.85         0.69 o
  -5  13   2         19.86         18.12         1.49 o
  -4  13   2        181.92        204.71        10.13 o
  -3  13   2        323.89        330.82         9.03 o
  -2  13   2        105.55        109.84         3.87 o
  -1  13   2        120.37        131.04         3.75 o
   0  13   2        119.17        117.70         4.16 o
   1  13   2        120.63        128.14         5.09 o
   2  13   2        105.43        112.57         3.97 o
   3  13   2        323.37        322.56         6.14 o
   4  13   2        181.93        198.54         4.93 o
   5  13   2         19.78         17.92         1.41 o
  -3  14   2         32.06         30.22         2.41 o
  -2  14   2         22.68         27.26         2.69 o
  -1  14   2         38.20         36.99         1.80 o
   0  14   2          0.33          0.61         0.67 o
   1  14   2         39.11         40.10         1.70 o
   2  14   2         23.23         24.78         1.50 o
   3  14   2         31.78         31.09         2.06 o
   1   0   3       1087.06       1128.84        18.53 o
   2   0   3       9565.41       9744.47       175.28 o
   3   0   3        580.17        632.87        14.08 o
   4   0   3        179.57        186.67         3.63 o
   5   0   3        253.96        270.89         4.98 o
   6   0   3         35.63         27.29         2.30 o
   7   0   3          0.68          0.04         0.86 o
   8   0   3         12.08          8.92         0.88 o
   9   0   3        109.63        111.05         4.43 o
  10   0   3          1.50          0.92         0.89 o
  11   0   3          4.77          3.56         1.49 o
 -11   1   3         22.72         25.25         1.88 o
 -10   1   3          6.33          7.11         1.33 o
  -9   1   3        129.72        124.66         4.71 o
  -8   1   3         74.08         67.80         2.58 o
  -7   1   3         99.89         95.01         4.65 o
  -6   1   3         18.74         23.04         1.64 o
  -5   1   3        242.20        274.51         4.58 o
  -4   1   3        840.99        872.73        12.99 o
  -3   1   3        505.14        490.02         7.99 o
  -2   1   3       1251.42       1258.06       100.75 o
  -1   1   3        331.45        378.79         5.79 o
   0   1   3        336.81        305.62         6.92 o
   1   1   3        330.93        298.10        32.15 o
   2   1   3       1250.99       1212.85        17.04 o
   3   1   3        507.94        514.03         8.79 o
   4   1   3        838.44        876.52        13.65 o
   5   1   3        240.95        281.34         6.04 o
   6   1   3         18.08         21.75         1.62 o
   7   1   3         98.30         95.93         4.76 o
   8   1   3         73.75         69.04         2.20 o
   9   1   3        129.45        120.66         5.56 o
  10   1   3          6.36          5.98         1.32 o
  11   1   3         22.37         24.33         1.80 o
 -11   2   3         25.67         22.75         1.72 o
 -10   2   3         60.30         62.64         3.65 o
  -9   2   3        116.61        113.89         5.10 o
  -8   2   3        191.44        197.34         5.29 o
  -7   2   3        131.48        136.38         5.62 o
  -6   2   3        107.58        120.91         4.65 o
  -5   2   3        549.77        517.57        12.63 o
  -4   2   3        173.76        163.77         2.79 o
  -3   2   3        360.51        381.42         5.38 o
  -2   2   3        636.69        679.46        28.74 o
  -1   2   3         88.53        109.33         2.87 o
   0   2   3         58.53         70.49         3.47 o
   1   2   3         87.57         86.51         2.14 o
   2   2   3        636.61        637.34         6.94 o
   3   2   3        363.45        369.09         4.59 o
   4   2   3        172.91        163.83         9.31 o
   5   2   3        551.41        538.57        24.99 o
   6   2   3        108.59        116.31         4.03 o
   7   2   3        130.70        139.61         5.84 o
   8   2   3        191.45        198.21         3.66 o
   9   2   3        115.72        115.91         3.70 o
  10   2   3         60.91         66.35         2.92 o
  11   2   3         25.57         27.04         1.81 o
 -11   3   3         18.29         20.64         1.55 o
 -10   3   3         19.70         20.69         2.09 o
  -9   3   3        104.59        105.53         4.23 o
  -8   3   3        196.75        188.69         5.99 o
  -7   3   3        587.24        560.37        12.83 o
  -6   3   3        166.72        150.54        16.28 o
  -5   3   3        581.13        630.91        11.26 o
  -4   3   3        850.47        869.29        39.09 o
  -3   3   3        309.41        344.40         5.92 o
  -2   3   3       1036.65       1108.73        11.27 o
  -1   3   3       2317.94       2531.84        63.85 o
   0   3   3       1132.06       1080.13        26.76 o
   1   3   3       2318.50       2374.66        39.99 o
   2   3   3       1034.14       1034.11        12.58 o
   3   3   3        309.91        325.76         5.40 o
   4   3   3        855.03        941.20        25.01 o
   5   3   3        581.35        636.35        36.95 o
   6   3   3        168.86        174.75         5.22 o
   7   3   3        589.50        567.06         6.65 o
   8   3   3        196.28        188.62         4.09 o
   9   3   3        104.85        105.32         2.83 o
  10   3   3         19.65         21.99         1.86 o
  11   3   3         18.57         25.07         2.54 o
 -10   4   3          2.21          1.72         0.94 o
  -9   4   3         76.84         80.82         4.40 o
  -8   4   3         29.26         26.11         2.10 o
  -7   4   3        985.08        994.99        15.18 o
  -6   4   3        177.59        194.95         5.48 o
  -5   4   3        431.94        426.72         8.70 o
  -4   4   3        206.45        234.70         5.57 o
  -3   4   3        810.89        895.94        42.49 o
  -2   4   3        433.83        460.87        20.50 o
  -1   4   3       1496.61       1485.45        14.78 o
   0   4   3          6.15          6.81         0.52 o
   1   4   3       1495.87       1492.91        20.87 o
   2   4   3        436.07        471.22         6.40 o
   3   4   3        803.76        967.78        61.78 o
   4   4   3        205.89        218.70         5.41 o
   5   4   3        431.13        416.37        11.67 o
   6   4   3        177.98        179.97         5.74 o
   7   4   3        989.68        934.74        11.92 o
   8   4   3         29.73         28.83         1.74 o
   9   4   3         78.16         76.98         2.58 o
  10   4   3          2.17          4.30         0.96 o
 -10   5   3         55.73         55.53         3.02 o
  -9   5   3        113.28        116.75         4.21 o
  -8   5   3         91.54         96.04         3.46 o
  -7   5   3         81.09         82.07         3.68 o
  -6   5   3        662.18        632.66        39.18 o
  -5   5   3        737.59        756.08        16.93 o
  -4   5   3        263.90        252.74        13.30 o
  -3   5   3        242.32        270.77        11.97 o
  -2   5   3        330.65        389.19         5.71 o
  -1   5   3       1871.16       1928.13        43.66 o
   0   5   3       1403.31       1497.52        20.75 o
   1   5   3       1877.35       1805.78        26.95 o
   2   5   3        329.76        379.56         5.67 o
   3   5   3        241.78        291.02         6.50 o
   4   5   3        265.19        282.30         6.08 o
   5   5   3        738.24        738.97        30.66 o
   6   5   3        660.33        660.10        16.27 o
   7   5   3         81.81         79.47         2.55 o
   8   5   3         90.68         89.27         3.61 o
   9   5   3        114.77        120.02         3.81 o
  10   5   3         56.00         59.89         2.33 o
 -10   6   3          0.44         -0.39         0.64 o
  -9   6   3         96.52        101.24         4.80 o
  -8   6   3        241.02        230.11         9.47 o
  -7   6   3        168.69        167.51         4.72 o
  -6   6   3        368.35        332.77        11.77 o
  -5   6   3         43.93         46.29         3.20 o
  -4   6   3         26.35         25.35         2.28 o
  -3   6   3          8.60          7.51         1.10 o
  -2   6   3         61.17         66.19         2.53 o
  -1   6   3        638.50        724.90        18.18 o
   0   6   3       1829.18       2080.04        28.93 o
   1   6   3        638.01        756.52        16.87 o
   2   6   3         61.61         60.23         2.71 o
   3   6   3          8.12          7.22         0.77 o
   4   6   3         26.31         28.37         1.68 o
   5   6   3         44.05         46.16         2.57 o
   6   6   3        368.93        328.97         5.80 o
   7   6   3        169.67        166.73         4.28 o
   8   6   3        239.36        227.23         8.55 o
   9   6   3         95.42         97.94         4.37 o
  10   6   3          0.34          0.60         1.54 o
  -9   7   3         60.16         59.19         2.60 o
  -8   7   3        189.40        185.85         6.72 o
  -7   7   3         62.74         60.32         3.26 o
  -6   7   3        354.24        345.55         6.54 o
  -5   7   3         41.91         35.78         2.03 o
  -4   7   3        343.75        322.46         9.54 o
  -3   7   3         81.46         94.35         5.03 o
  -2   7   3        361.77        415.45        13.62 o
  -1   7   3          2.98          4.85         0.74 o
   0   7   3       1099.85       1066.32        26.99 o
   1   7   3          2.84          4.71         0.91 o
   2   7   3        362.38        413.04         8.29 o
   3   7   3         80.77         87.65         4.24 o
   4   7   3        347.35        326.83         8.77 o
   5   7   3         41.99         35.24         1.96 o
   6   7   3        350.11        310.84         5.82 o
   7   7   3         62.33         61.95         2.79 o
   8   7   3        187.62        187.16         5.63 o
   9   7   3         59.94         58.73         3.08 o
  -9   8   3        105.93        115.46         3.38 o
  -8   8   3         61.41         52.33         3.21 o
  -7   8   3        156.21        162.86         6.71 o
  -6   8   3        393.35        384.85        11.33 o
  -5   8   3        234.78        224.80         9.10 o
  -4   8   3         64.99         61.87         2.78 o
  -3   8   3        117.93        108.11         5.04 o
  -2   8   3        169.14        166.21         6.06 o
  -1   8   3        129.45        132.55         6.92 o
   0   8   3          3.43         10.02         0.91 o
   1   8   3        129.36        125.51         5.41 o
   2   8   3        168.67        170.70        23.19 o
   3   8   3        116.71        136.90         5.57 o
   4   8   3         64.75         62.85         2.21 o
   5   8   3        235.63        229.92         5.73 o
   6   8   3        393.73        386.08         8.01 o
   7   8   3        155.73        158.02         4.51 o
   8   8   3         60.61         55.45         2.35 o
   9   8   3        106.33        105.05         8.84 o
  -8   9   3         53.04         58.57         2.50 o
  -7   9   3         23.04         16.66         1.53 o
  -6   9   3         13.23         10.79         1.37 o
  -5   9   3         70.88         71.04         4.30 o
  -4   9   3        145.06        152.88         6.66 o
  -3   9   3        112.32        108.22         3.29 o
  -2   9   3        129.91        126.81         6.21 o
  -1   9   3         97.20         95.06         3.78 o
   0   9   3         34.25         33.75         2.22 o
   1   9   3         97.72        108.60         5.21 o
   2   9   3        129.52        123.07         4.57 o
   3   9   3        111.20        104.39         4.23 o
   4   9   3        145.41        151.31         4.01 o
   5   9   3         70.78         80.04         3.67 o
   6   9   3         13.48         10.42         1.67 o
   7   9   3         23.14         18.96         1.76 o
   8   9   3         53.22         57.90         2.80 o
  -8  10   3         48.73         48.31         2.48 o
  -7  10   3          1.59          2.03         0.78 o
  -6  10   3         50.20         49.21         2.67 o
  -5  10   3         32.57         25.91         2.53 o
  -4  10   3         26.37         30.49         2.24 o
  -3  10   3        176.71        171.31         4.31 o
  -2  10   3        290.26        286.60         6.24 o
  -1  10   3         62.62         63.92         2.79 o
   0  10   3         67.51         71.17         2.67 o
   1  10   3         62.60         55.10         2.65 o
   2  10   3        288.23        263.64        10.31 o
   3  10   3        177.16        160.33         6.69 o
   4  10   3         26.08         32.53         2.64 o
   5  10   3         33.58         27.99         2.17 o
   6  10   3         49.63         52.95         2.77 o
   7  10   3          1.48          1.63         0.65 o
   8  10   3         49.58         47.04         3.31 o
  -7  11   3         21.93         24.31         1.37 o
  -6  11   3          2.67          2.91         0.92 o
  -5  11   3         34.01         34.67         3.05 o
  -4  11   3         68.79         71.74         4.42 o
  -3  11   3        311.46        322.14         9.93 o
  -2  11   3         56.13         52.36         2.62 o
  -1  11   3        108.36        107.32         6.06 o
   0  11   3         69.93         63.95         4.26 o
   1  11   3        109.15         98.84         5.11 o
   2  11   3         55.78         53.77         3.75 o
   3  11   3        312.58        278.80         7.57 o
   4  11   3         67.47         68.94         2.88 o
   5  11   3         33.81         37.47         2.27 o
   6  11   3          2.88          3.30         0.80 o
   7  11   3         22.06         24.94         1.73 o
  -6  12   3         37.52         38.65         1.76 o
  -5  12   3         57.21         64.01         3.23 o
  -4  12   3         72.95         81.83         3.22 o
  -3  12   3        115.02        110.99        12.30 o
  -2  12   3         63.91         60.91         3.10 o
  -1  12   3         11.41         11.40         1.26 o
   0  12   3        161.82        164.84         5.31 o
   1  12   3         11.22         11.36         1.88 o
   2  12   3         65.22         69.90         4.17 o
   3  12   3        115.10        113.36         4.21 o
   4  12   3         73.55         80.26         3.51 o
   5  12   3         56.68         54.05         3.10 o
   6  12   3         37.42         36.78         2.15 o
  -5  13   3         46.43         56.85         3.57 o
  -4  13   3         53.96         63.27         2.99 o
  -3  13   3          5.68          6.59         1.61 o
  -2  13   3          2.42          2.67         0.79 o
  -1  13   3         94.78         97.85         3.10 o
   0  13   3          0.55          0.98         0.74 o
   1  13   3         95.91        109.33         4.69 o
   2  13   3          2.27          2.84         0.84 o
   3  13   3          5.83          5.76         0.79 o
   4  13   3         54.33         64.33         2.08 o
   5  13   3         46.40         54.28         2.43 o
  -3  14   3         22.21         30.43         2.64 o
  -2  14   3         34.63         32.02         2.83 o
  -1  14   3         61.11         71.68         3.20 o
   0  14   3         53.13         61.65         2.82 o
   1  14   3         60.37         62.44         2.09 o
   2  14   3         35.13         41.72         2.39 o
   3  14   3         22.39         29.40         2.48 o
   0   0   4       2105.73       2451.34        57.40 o
   1   0   4       1821.37       1925.69        31.05 o
   2   0   4        462.46        525.36         7.16 o
   3   0   4        137.18        162.26         5.08 o
   4   0   4         17.75         15.69         1.12 o
   5   0   4        116.47        124.18         3.42 o
   6   0   4        215.70        203.12         5.45 o
   7   0   4         19.17         18.10         2.04 o
   8   0   4        113.78        110.14         2.83 o
   9   0   4         28.75         26.67         1.83 o
  10   0   4         63.32         70.55         3.89 o
  11   0   4         91.88         84.41         3.42 o
 -11   1   4         62.83         71.20         3.09 o
 -10   1   4        177.75        182.18         6.54 o
  -9   1   4         53.49         53.06         2.97 o
  -8   1   4         40.20         36.49         2.15 o
  -7   1   4         19.27         20.86         2.19 o
  -6   1   4        194.92        199.48         5.40 o
  -5   1   4        637.80        667.11        10.05 o
  -4   1   4        498.97        527.38         9.34 o
  -3   1   4       1140.51       1077.92        22.12 o
  -2   1   4        880.06        959.03        13.79 o
  -1   1   4        108.56        101.86         3.24 o
   0   1   4       1412.36       1173.10        96.78 o
   1   1   4        107.69         87.47         2.74 o
   2   1   4        880.15        915.21        10.79 o
   3   1   4       1143.13       1207.79        27.90 o
   4   1   4        495.63        541.16        19.64 o
   5   1   4        637.78        674.77        10.09 o
   6   1   4        196.36        208.17         6.18 o
   7   1   4         19.72         20.85         2.27 o
   8   1   4         39.94         35.45         1.59 o
   9   1   4         53.19         51.09         2.77 o
  10   1   4        177.46        172.40         6.29 o
  11   1   4         62.39         68.44         2.99 o
 -11   2   4         28.47         31.20         1.95 o
 -10   2   4         19.66         21.22         2.09 o
  -9   2   4         47.72         41.47         2.62 o
  -8   2   4         83.38         80.39         3.22 o
  -7   2   4         32.36         36.27         1.82 o
  -6   2   4        545.39        571.92        13.44 o
  -5   2   4        622.36        629.48         8.70 o
  -4   2   4       1019.13       1122.85        14.54 o
  -3   2   4        608.81        625.36         7.83 o
  -2   2   4        776.24        765.02        29.58 o
  -1   2   4       1541.21       1752.40        30.58 o
   0   2   4        531.71        477.07        16.18 o
   1   2   4       1544.22       1596.19        30.96 o
   2   2   4        775.36        775.20        14.17 o
   3   2   4        609.05        657.16        14.81 o
   4   2   4       1025.17       1054.07        71.93 o
   5   2   4        618.36        622.63        27.64 o
   6   2   4        544.92        597.07        11.56 o
   7   2   4         32.13         33.16         1.46 o
   8   2   4         82.80         77.68         3.51 o
   9   2   4         47.52         42.76         2.22 o
  10   2   4         19.71         19.50         2.02 o
  11   2   4         28.45         33.18         2.12 o
 -11   3   4          2.35          1.08         0.84 o
 -10   3   4        118.80        115.40         4.86 o
  -9   3   4        213.48        216.71         8.71 o
  -8   3   4        184.77        180.85         5.87 o
  -7   3   4        143.95        133.07         3.66 o
  -6   3   4        461.47        475.63        10.80 o
  -5   3   4        601.73        601.79        27.50 o
  -4   3   4       1362.26       1418.88        15.06 o
  -3   3   4         93.67         83.61         4.74 o
  -2   3   4       1074.52       1130.51        26.81 o
  -1   3   4       1294.51       1221.30        48.14 o
   0   3   4        359.98        408.40        15.85 o
   1   3   4       1290.51       1288.35        32.98 o
   2   3   4       1081.00       1096.65        32.19 o
   3   3   4         92.50         83.00         3.24 o
   4   3   4       1365.69       1392.84        37.08 o
   5   3   4        604.33        578.49        35.35 o
   6   3   4        461.25        492.27        13.51 o
   7   3   4        143.67        133.53         2.71 o
   8   3   4        183.10        178.08         5.77 o
   9   3   4        214.54        210.32         4.61 o
  10   3   4        118.14        115.08         3.73 o
  11   3   4          2.33          7.40         1.69 o
 -10   4   4         14.18         12.07         1.49 o
  -9   4   4        141.59        139.61         4.79 o
  -8   4   4        191.79        204.50         9.43 o
  -7   4   4        101.05         87.96         3.77 o
  -6   4   4        428.68        419.44        13.82 o
  -5   4   4        310.98        297.10         7.13 o
  -4   4   4        232.28        272.36         6.01 o
  -3   4   4        693.65        734.89        10.78 o
  -2   4   4        501.91        550.74        18.88 o
  -1   4   4         35.50         31.50         1.33 o
   0   4   4        431.83        520.17        10.12 o
   1   4   4         36.82         32.21         1.28 o
   2   4   4        499.49        554.38         9.72 o
   3   4   4        693.97        758.95        11.88 o
   4   4   4        232.76        258.68         5.30 o
   5   4   4        312.22        313.58         9.08 o
   6   4   4        426.78        413.78        11.34 o
   7   4   4        102.44         85.38         2.16 o
   8   4   4        192.49        189.12         5.03 o
   9   4   4        142.20        147.63         3.65 o
  10   4   4         14.28         14.88         1.14 o
 -10   5   4          4.82          4.96         0.94 o
  -9   5   4         13.37         13.85         1.47 o
  -8   5   4         96.69         89.38         3.31 o
  -7   5   4        448.35        439.61         9.95 o
  -6   5   4        261.78        241.87         5.73 o
  -5   5   4        258.89        237.46        19.17 o
  -4   5   4        143.75        165.15         7.19 o
  -3   5   4        282.77        279.44         5.38 o
  -2   5   4        217.41        206.83         6.88 o
  -1   5   4        602.52        702.09        10.95 o
   0   5   4          1.58          0.71         0.48 o
   1   5   4        603.78        658.46         9.59 o
   2   5   4        219.87        201.50         5.47 o
   3   5   4        279.18        271.33         6.04 o
   4   5   4        143.42        147.13         3.59 o
   5   5   4        259.45        258.54        14.16 o
   6   5   4        260.89        237.28         4.05 o
   7   5   4        448.42        430.66         6.91 o
   8   5   4         97.74         88.08         3.80 o
   9   5   4         13.66         13.59         1.75 o
  10   5   4          4.97          5.43         0.74 o
 -10   6   4         21.41         21.72         1.61 o
  -9   6   4        122.05        134.81         4.25 o
  -8   6   4        167.59        173.85         4.98 o
  -7   6   4         30.87         31.44         2.29 o
  -6   6   4        536.94        495.63         9.25 o
  -5   6   4        287.86        291.13         9.08 o
  -4   6   4        149.69        133.62         5.55 o
  -3   6   4          3.52          3.96         0.69 o
  -2   6   4          6.18          3.56         0.54 o
  -1   6   4        129.20        117.32         4.46 o
   0   6   4        154.67        188.89         7.54 o
   1   6   4        126.16        133.94         4.20 o
   2   6   4          5.88          4.09         0.66 o
   3   6   4          3.64          3.84         0.77 o
   4   6   4        151.11        143.78         3.99 o
   5   6   4        286.92        270.06         8.61 o
   6   6   4        537.16        500.20         9.45 o
   7   6   4         31.64         33.91         1.87 o
   8   6   4        168.47        170.09         4.16 o
   9   6   4        121.92        131.79         5.17 o
  10   6   4         21.68         24.41         1.62 o
  -9   7   4         60.22         58.42         2.44 o
  -8   7   4        272.18        275.79         5.33 o
  -7   7   4        123.22        124.97         7.25 o
  -6   7   4         63.70         66.73         2.57 o
  -5   7   4          1.95          2.88         0.86 o
  -4   7   4        152.54        149.90         6.06 o
  -3   7   4         36.43         36.25         2.25 o
  -2   7   4        179.05        178.68         4.93 o
  -1   7   4        365.47        355.23         7.81 o
   0   7   4         51.14         69.31         2.53 o
   1   7   4        368.71        355.12         9.95 o
   2   7   4        180.35        194.06         9.49 o
   3   7   4         36.56         38.61         2.32 o
   4   7   4        150.32        156.94         5.54 o
   5   7   4          1.93          4.11         0.99 o
   6   7   4         63.51         67.66         2.65 o
   7   7   4        123.93        126.75         4.08 o
   8   7   4        271.52        270.49         7.67 o
   9   7   4         59.40         57.59         3.09 o
  -9   8   4         68.72         72.73         2.43 o
  -8   8   4         13.16         14.20         1.16 o
  -7   8   4         21.44         19.92         1.48 o
  -6   8   4        130.86        131.41         7.56 o
  -5   8   4        542.49        497.81        15.02 o
  -4   8   4        139.74        131.68         4.82 o
  -3   8   4        120.12        108.22         5.18 o
  -2   8   4         40.79         38.95         2.36 o
  -1   8   4         39.34         33.57         2.73 o
   0   8   4        375.93        340.44         6.87 o
   1   8   4         39.08         34.44         2.77 o
   2   8   4         40.64         42.39         3.21 o
   3   8   4        121.29        104.55         5.21 o
   4   8   4        138.28        130.40         4.82 o
   5   8   4        541.80        481.91         8.28 o
   6   8   4        129.65        135.60         4.29 o
   7   8   4         21.68         21.04         1.63 o
   8   8   4         12.91         14.48         1.42 o
   9   8   4         69.14         70.05         4.29 o
  -8   9   4         23.37         27.88         1.64 o
  -7   9   4         39.19         35.69         2.72 o
  -6   9   4         98.29         81.30         3.58 o
  -5   9   4          2.01          3.70         0.90 o
  -4   9   4        311.22        329.72        11.65 o
  -3   9   4         54.02         55.00         2.32 o
  -2   9   4         19.47         18.40         1.68 o
  -1   9   4        267.97        285.10         7.29 o
   0   9   4          7.38          6.00         1.34 o
   1   9   4        267.88        258.43        12.01 o
   2   9   4         19.43         19.47         1.54 o
   3   9   4         54.00         59.12         3.17 o
   4   9   4        311.52        314.23         9.22 o
   5   9   4          1.77          3.61         0.81 o
   6   9   4         99.01         90.24         3.53 o
   7   9   4         39.14         36.03         2.33 o
   8   9   4         23.17         28.13         1.95 o
  -8  10   4          7.58          8.56         1.51 o
  -7  10   4         19.95         23.86         2.03 o
  -6  10   4         27.05         21.27         2.16 o
  -5  10   4          8.33          7.18         1.17 o
  -4  10   4        221.25        211.28        12.41 o
  -3  10   4         86.92         89.48         3.00 o
  -2  10   4        172.73        166.75         4.29 o
  -1  10   4        480.31        496.49         9.63 o
   0  10   4         47.10         45.85         2.71 o
   1  10   4        480.50        522.16        18.83 o
   2  10   4        170.84        169.07         5.19 o
   3  10   4         86.98         88.66         5.45 o
   4  10   4        222.83        222.76         5.67 o
   5  10   4          8.09          7.67         1.16 o
   6  10   4         27.60         25.66         1.93 o
   7  10   4         19.65         23.58         2.03 o
   8  10   4          7.62          8.27         1.35 o
  -7  11   4         17.17         15.48         1.32 o
  -6  11   4         12.77         14.63         1.59 o
  -5  11   4         18.62         17.08         1.94 o
  -4  11   4         29.46         28.69         1.76 o
  -3  11   4        174.24        199.64         4.60 o
  -2  11   4        123.52        121.19         4.66 o
  -1  11   4         20.04         19.64         1.64 o
   0  11   4         16.35         17.33         1.50 o
   1  11   4         20.33         16.83         1.77 o
   2  11   4        123.17        128.07         4.76 o
   3  11   4        171.85        193.29         8.69 o
   4  11   4         29.44         28.21         2.07 o
   5  11   4         18.49         19.08         2.09 o
   6  11   4         12.45         13.17         1.59 o
   7  11   4         16.69         17.39         1.63 o
  -6  12   4         23.05         24.85         1.63 o
  -5  12   4         78.83         81.51         3.61 o
  -4  12   4         53.10         51.98         2.45 o
  -3  12   4         40.60         41.14         2.37 o
  -2  12   4         85.41         83.65         3.07 o
  -1  12   4          0.28         -0.37         0.78 o
   0  12   4          3.34          4.55         1.13 o
   1  12   4          0.26          1.32         1.61 o
   2  12   4         85.28         84.28         4.48 o
   3  12   4         40.21         41.74         2.43 o
   4  12   4         52.80         51.56         2.57 o
   5  12   4         78.16         85.17         4.81 o
   6  12   4         23.76         22.31         1.62 o
  -4  13   4        169.61        168.83         7.59 o
  -3  13   4        239.94        274.21         7.58 o
  -2  13   4         58.65         70.60         2.89 o
  -1  13   4          8.92          7.34         0.90 o
   0  13   4         95.89        105.37         3.73 o
   1  13   4          9.07          8.13         1.15 o
   2  13   4         59.31         69.33         2.94 o
   3  13   4        241.73        289.00         8.33 o
   4  13   4        169.51        176.69         3.65 o
  -2  14   4          4.24          3.47         1.01 o
  -1  14   4          3.92          5.61         0.97 o
   0  14   4          3.09          3.35         1.10 o
   1  14   4          4.13          5.19         0.71 o
   2  14   4          4.32          3.55         0.62 o
   1   0   5         25.23         29.93         1.94 o
   2   0   5        199.25        198.36         3.51 o
   3   0   5        747.83        743.75        25.86 o
   4   0   5        550.84        619.01        12.86 o
   5   0   5          5.13          4.96         0.78 o
   6   0   5         26.50         31.11         2.00 o
   7   0   5         39.23         44.58         1.69 o
   8   0   5          5.70          4.99         0.80 o
   9   0   5          1.62          2.22         0.73 o
  10   0   5         89.04         98.80         4.49 o
  11   0   5         53.63         56.44         2.57 o
 -11   1   5        112.66        117.70         3.95 o
 -10   1   5         45.83         46.40         3.00 o
  -9   1   5        143.23        140.82         4.98 o
  -8   1   5         12.26         14.13         1.22 o
  -7   1   5         91.19         89.73         2.64 o
  -6   1   5          9.70          8.43         1.09 o
  -5   1   5        157.80        167.03         3.95 o
  -4   1   5       1796.91       1820.70        26.47 o
  -3   1   5        348.74        407.40        23.13 o
  -2   1   5        968.65        976.19        23.08 o
  -1   1   5       1222.47       1316.81        23.78 o
   0   1   5        336.67        315.92        33.11 o
   1   1   5       1226.01       1280.59        38.44 o
   2   1   5        971.69        940.38        21.93 o
   3   1   5        345.07        401.13         8.30 o
   4   1   5       1799.09       1898.58        76.39 o
   5   1   5        158.21        167.18         4.56 o
   6   1   5         10.00          8.73         1.14 o
   7   1   5         91.11         89.56         2.93 o
   8   1   5         12.42         12.89         1.15 o
   9   1   5        144.29        141.08         4.18 o
  10   1   5         45.27         48.60         3.60 o
  11   1   5        112.78        118.80         3.91 o
 -11   2   5         62.19         62.31         3.65 o
 -10   2   5        130.43        137.22         5.30 o
  -9   2   5         68.53         66.15         3.28 o
  -8   2   5         36.55         32.51         2.04 o
  -7   2   5         53.96         56.35         2.08 o
  -6   2   5        320.46        323.01         9.24 o
  -5   2   5        698.01        740.37        17.52 o
  -4   2   5        417.38        435.09         8.06 o
  -3   2   5        736.23        752.40        40.03 o
  -2   2   5        215.81        236.74         8.60 o
  -1   2   5       1763.62       1737.04        30.50 o
   0   2   5       2674.57       2928.08        58.83 o
   1   2   5       1765.83       1679.29        30.42 o
   2   2   5        219.41        237.25         5.53 o
   3   2   5        740.62        745.02        23.11 o
   4   2   5        414.92        399.13        10.00 o
   5   2   5        697.38        749.29        20.59 o
   6   2   5        322.02        343.10         9.77 o
   7   2   5         53.51         54.83         1.70 o
   8   2   5         35.91         32.55         1.66 o
   9   2   5         69.19         62.27         2.66 o
  10   2   5        129.49        136.74         4.15 o
 -10   3   5          8.02          7.06         0.98 o
  -9   3   5         77.55         87.68         3.76 o
  -8   3   5        124.76        126.02         4.77 o
  -7   3   5        323.85        297.46         5.36 o
  -6   3   5        606.20        601.79        11.57 o
  -5   3   5        543.08        540.91        14.34 o
  -4   3   5        286.28        310.90         5.65 o
  -3   3   5       2327.08       2469.40       122.48 o
  -2   3   5         99.22        111.08         3.87 o
  -1   3   5        218.27        208.61        15.34 o
   0   3   5         26.38         28.95         1.40 o
   1   3   5        215.24        223.57        10.06 o
   2   3   5         99.53         99.66         2.14 o
   3   3   5       2332.22       2462.31        27.04 o
   4   3   5        286.35        307.67        18.26 o
   5   3   5        544.89        530.02        12.78 o
   6   3   5        603.61        610.31        30.66 o
   7   3   5        327.18        305.06         5.12 o
   8   3   5        124.86        121.98         3.52 o
   9   3   5         77.85         81.68         3.02 o
  10   3   5          8.13          8.46         1.05 o
 -10   4   5         39.63         36.36         1.92 o
  -9   4   5         78.44         72.64         3.29 o
  -8   4   5         46.24         40.60         2.62 o
  -7   4   5         54.16         48.75         2.41 o
  -6   4   5        532.86        501.23        34.69 o
  -5   4   5        112.57        118.93         4.11 o
  -4   4   5        171.22        159.98         4.69 o
  -3   4   5        441.47        484.67        17.93 o
  -2   4   5        353.48        392.87         7.63 o
  -1   4   5       1933.44       1905.24       105.48 o
   0   4   5        394.49        412.34         8.35 o
   1   4   5       1925.45       2031.82        37.47 o
   2   4   5        349.45        359.07         8.81 o
   3   4   5        438.54        467.70        11.68 o
   4   4   5        170.17        156.16         4.54 o
   5   4   5        113.41        105.52        11.15 o
   6   4   5        536.64        515.53        13.33 o
   7   4   5         53.82         48.01         1.53 o
   8   4   5         46.93         43.05         1.99 o
   9   4   5         79.46         69.63         2.71 o
  10   4   5         39.66         32.56         2.17 o
 -10   5   5         10.67         11.22         1.25 o
  -9   5   5         77.17         73.34         2.68 o
  -8   5   5        126.86        118.22         4.48 o
  -7   5   5         37.92         35.04         2.37 o
  -6   5   5         48.60         49.83         2.28 o
  -5   5   5         35.17         32.44         3.22 o
  -4   5   5        162.74        148.76         4.66 o
  -3   5   5         98.45        107.07         3.14 o
  -2   5   5        140.44        143.02        10.21 o
  -1   5   5       1373.17       1431.97        72.59 o
   0   5   5       2677.05       2831.29        50.94 o
   1   5   5       1371.25       1461.12        26.62 o
   2   5   5        139.26        148.94         5.26 o
   3   5   5         98.18        125.08         4.43 o
   4   5   5        162.56        151.68         4.05 o
   5   5   5         35.28         32.74         2.68 o
   6   5   5         49.24         51.48         1.77 o
   7   5   5         37.42         34.66         1.56 o
   8   5   5        128.31        118.73         3.35 o
   9   5   5         77.16         77.09         2.80 o
  10   5   5         10.31         11.51         1.21 o
 -10   6   5         12.54         11.33         1.61 o
  -9   6   5         36.70         35.32         1.71 o
  -8   6   5         64.23         59.63         2.29 o
  -7   6   5          0.67          1.90         0.78 o
  -6   6   5          8.38          7.94         1.05 o
  -5   6   5        250.36        230.79        21.79 o
  -4   6   5         92.05         85.06         3.49 o
  -3   6   5         64.68         62.06         3.25 o
  -2   6   5        655.41        612.26        11.73 o
  -1   6   5        741.93        840.93        24.56 o
   0   6   5        637.77        676.88        14.49 o
   1   6   5        742.27        776.53        17.00 o
   2   6   5        652.97        666.06        13.05 o
   3   6   5         64.02         61.98         2.45 o
   4   6   5         91.64         84.55         2.71 o
   5   6   5        250.40        248.44         7.63 o
   6   6   5          8.66          8.17         0.85 o
   7   6   5          0.73          2.24         0.70 o
   8   6   5         63.64         59.63         2.62 o
   9   6   5         36.53         35.74         3.42 o
  -9   7   5         17.25         16.73         0.94 o
  -8   7   5         42.40         41.11         1.80 o
  -7   7   5        684.44        667.11        19.12 o
  -6   7   5         20.72         19.68         1.86 o
  -5   7   5        165.04        151.08         5.27 o
  -4   7   5        505.02        473.21        17.86 o
  -3   7   5        129.71        112.68         5.10 o
  -2   7   5        444.83        467.64        11.66 o
  -1   7   5         88.54         91.32         3.50 o
   0   7   5        231.09        217.26         5.71 o
   1   7   5         89.00        111.94         4.95 o
   2   7   5        444.00        412.79        10.20 o
   3   7   5        131.47        129.78         4.43 o
   4   7   5        506.01        457.72        13.87 o
   5   7   5        165.23        152.80         4.11 o
   6   7   5         21.21         22.57         1.98 o
   7   7   5        679.64        681.20        12.80 o
   8   7   5         41.82         44.53         2.48 o
   9   7   5         17.29         20.44         2.70 o
  -9   8   5        132.29        139.39         6.15 o
  -8   8   5         32.57         35.46         1.73 o
  -7   8   5          9.83          6.55         1.15 o
  -6   8   5        287.69        272.84        10.08 o
  -5   8   5        359.39        333.28        10.39 o
  -4   8   5        191.79        184.22         5.87 o
  -3   8   5        180.65        174.14         4.77 o
  -2   8   5       1079.79       1022.90        17.80 o
  -1   8   5        115.53        115.44         4.20 o
   0   8   5        404.98        374.35        10.87 o
   1   8   5        115.52         97.85         5.51 o
   2   8   5       1080.86        998.85        21.72 o
   3   8   5        179.11        182.13         5.47 o
   4   8   5        190.49        175.11         4.38 o
   5   8   5        360.92        318.43         7.11 o
   6   8   5        285.69        264.92         6.32 o
   7   8   5         10.04          9.00         1.33 o
   8   8   5         32.21         32.98         2.39 o
   9   8   5        131.74        133.76         6.02 o
  -8   9   5          6.15          5.04         0.63 o
  -7   9   5         59.26         64.00         2.86 o
  -6   9   5          0.21          1.29         0.73 o
  -5   9   5        144.59        128.71         4.78 o
  -4   9   5        497.12        447.51        12.65 o
  -3   9   5        128.71        117.06         3.95 o
  -2   9   5        260.92        240.07         9.66 o
  -1   9   5        178.05        172.15         4.79 o
   0   9   5        486.67        456.78        12.84 o
   1   9   5        179.85        180.58         5.71 o
   2   9   5        261.31        252.97         5.94 o
   3   9   5        129.18        114.10         3.50 o
   4   9   5        494.57        486.65        13.34 o
   5   9   5        145.32        123.65         4.66 o
   6   9   5          0.29          2.40         0.91 o
   7   9   5         59.68         67.09         3.72 o
   8   9   5          6.30          5.12         0.77 o
  -7  10   5         13.79         13.53         1.19 o
  -6  10   5          0.49          0.23         0.74 o
  -5  10   5         62.65         52.01         2.83 o
  -4  10   5        118.01        103.74         3.72 o
  -3  10   5        353.62        322.94         7.12 o
  -2  10   5          4.19          2.67         0.77 o
  -1  10   5        294.39        277.02         7.64 o
   0  10   5          0.32          1.34         0.85 o
   1  10   5        293.36        277.36        12.38 o
   2  10   5          4.26          5.85         0.98 o
   3  10   5        354.20        348.16         8.72 o
   4  10   5        118.41        113.29         6.80 o
   5  10   5         61.63         51.42         2.77 o
   6  10   5          0.52         -0.24         0.99 o
   7  10   5         13.51         13.42         1.53 o
  -7  11   5         16.84         19.01         2.00 o
  -6  11   5         62.66         67.38         3.31 o
  -5  11   5         31.86         28.59         1.93 o
  -4  11   5         36.21         35.30         2.78 o
  -3  11   5        135.99        130.50         3.58 o
  -2  11   5         92.45         84.22         5.93 o
  -1  11   5         37.35         35.89         2.14 o
   0  11   5          2.71          2.66         0.86 o
   1  11   5         37.39         34.37         2.42 o
   2  11   5         92.76         87.25         4.79 o
   3  11   5        134.57        120.96         5.50 o
   4  11   5         35.11         32.07         2.20 o
   5  11   5         30.85         26.91         2.88 o
   6  11   5         63.38         70.98         3.48 o
   7  11   5         16.86         16.78         1.97 o
  -5  12   5        346.03        395.41         9.57 o
  -4  12   5         88.26         81.35         3.45 o
  -3  12   5         51.35         52.11         2.20 o
  -2  12   5         15.22         18.01         1.41 o
  -1  12   5         20.80         20.01         1.75 o
   0  12   5          5.60          5.23         1.09 o
   1  12   5         20.69         21.02         2.23 o
   2  12   5         15.60         16.14         2.44 o
   3  12   5         52.08         53.17         2.67 o
   4  12   5         86.66         85.13         3.99 o
   5  12   5        346.11        343.14        16.78 o
   6  12   5          0.33         -0.03         0.69 o
  -4  13   5        103.19        105.78         5.45 o
  -3  13   5         76.42         82.89         3.85 o
  -2  13   5        122.95        121.61         3.22 o
  -1  13   5          1.24          1.61         0.56 o
   0  13   5          0.89          1.58         0.90 o
   1  13   5          1.28          1.80         0.67 o
   2  13   5        122.86        129.06         4.01 o
   3  13   5         76.14         88.58         3.02 o
   4  13   5        104.04        104.60        11.28 o
  -1  14   5          7.80          8.58         1.50 o
   0  14   5          3.76          4.39         0.84 o
   1  14   5          7.74          9.07         1.18 o
   2  14   5         60.39         72.61         2.87 o
   0   0   6        595.16        597.91        16.75 o
   1   0   6         27.31         32.96         1.44 o
   2   0   6        392.54        370.47        10.88 o
   3   0   6        993.30       1081.51        22.82 o
   4   0   6          7.92         17.25         1.51 o
   5   0   6        119.19        119.67         3.89 o
   6   0   6          1.29          1.80         0.69 o
   7   0   6        116.99        115.62         2.68 o
   8   0   6         28.60         30.43         1.75 o
   9   0   6        203.09        196.62         5.38 o
  10   0   6         59.89         56.74         3.79 o
 -10   1   6         40.78         42.05         2.72 o
  -9   1   6        105.48        111.68         3.64 o
  -8   1   6         96.55         97.92         3.20 o
  -7   1   6          1.69          1.58         0.56 o
  -6   1   6         57.23         52.66         3.31 o
  -5   1   6        101.08        103.38         3.59 o
  -4   1   6        171.29        167.30         7.30 o
  -3   1   6        694.76        740.58        27.33 o
  -2   1   6        650.04        720.53        11.91 o
  -1   1   6        168.26        184.40         3.85 o
   0   1   6        535.15        559.84        25.77 o
   1   1   6        168.40        189.31         5.09 o
   2   1   6        648.51        753.29        25.47 o
   3   1   6        688.89        681.44        18.37 o
   4   1   6        171.68        163.04         4.70 o
   5   1   6        100.93        101.42         3.53 o
   6   1   6         58.16         57.40         3.33 o
   7   1   6          1.66          1.84         0.47 o
   8   1   6         96.31         92.92         2.83 o
   9   1   6        105.80        107.63         3.57 o
  10   1   6         40.36         41.87         2.35 o
 -10   2   6         53.77         53.62         3.02 o
  -9   2   6          0.65         -0.46         0.84 o
  -8   2   6         88.55         89.02         2.70 o
  -7   2   6        146.72        141.64         3.47 o
  -6   2   6         10.99          7.79         1.13 o
  -5   2   6         30.41         23.56         2.07 o
  -4   2   6        143.61        150.48         4.20 o
  -3   2   6         68.89         87.89         9.60 o
  -2   2   6        167.41        186.91        22.21 o
  -1   2   6       1058.19        777.90       106.20 o
   0   2   6        135.72        141.69         7.15 o
   1   2   6       1054.72       1174.20        20.84 o
   2   2   6        166.45        183.74         5.23 o
   3   2   6         70.14         74.06         3.65 o
   4   2   6        143.57        138.66         4.03 o
   5   2   6         30.69         25.09         2.21 o
   6   2   6         10.88          8.06         1.79 o
   7   2   6        145.83        139.25         2.85 o
   8   2   6         89.71         89.11         2.77 o
   9   2   6          0.57         -0.26         0.76 o
  10   2   6         53.49         51.34         2.34 o
 -10   3   6         18.65         19.60         1.43 o
  -9   3   6        233.81        226.87         6.29 o
  -8   3   6         10.35         11.27         1.22 o
  -7   3   6        766.11        757.70         9.37 o
  -6   3   6        191.59        194.00         5.57 o
  -5   3   6        136.18        138.68         4.34 o
  -4   3   6         42.96         37.70         2.06 o
  -3   3   6        960.41        999.42        19.79 o
  -2   3   6        424.84        424.48        18.61 o
  -1   3   6       3025.90       3389.73        69.32 o
   0   3   6        742.60        782.41        37.59 o
   1   3   6       3021.55       3340.08        44.85 o
   2   3   6        426.72        513.18        21.39 o
   3   3   6        957.48        939.46        40.80 o
   4   3   6         42.33         40.36         3.33 o
   5   3   6        135.81        130.86         5.31 o
   6   3   6        191.34        190.68         7.01 o
   7   3   6        764.84        729.05        10.03 o
   8   3   6         10.22         10.19         1.08 o
   9   3   6        233.12        223.31         5.27 o
  10   3   6         18.49         18.81         1.77 o
 -10   4   6         68.90         72.16         2.63 o
  -9   4   6         59.10         56.72         2.79 o
  -8   4   6        138.86        134.65         4.10 o
  -7   4   6        539.06        539.20        12.15 o
  -6   4   6         41.16         39.53         1.85 o
  -5   4   6          4.42          3.93         0.99 o
  -4   4   6         50.64         50.79         2.18 o
  -3   4   6        524.90        463.91        20.90 o
  -2   4   6          2.90          3.01         0.70 o
  -1   4   6        906.35        962.16        46.47 o
   0   4   6        407.84        468.87        25.46 o
   1   4   6        905.08        961.67        18.78 o
   2   4   6          2.67          2.41         0.70 o
   3   4   6        523.88        496.93         9.59 o
   4   4   6         50.46         48.93         3.52 o
   5   4   6          4.57          5.53         2.82 o
   6   4   6         41.28         41.75         1.69 o
   7   4   6        537.27        511.26         6.82 o
   8   4   6        138.76        129.98         3.60 o
   9   4   6         59.08         58.98         2.44 o
  10   4   6         69.35         75.88         3.89 o
 -10   5   6         56.13         60.12         3.76 o
  -9   5   6        296.86        298.39         5.98 o
  -8   5   6        301.97        299.41         7.58 o
  -7   5   6         29.84         30.57         1.71 o
  -6   5   6        196.66        178.70         5.77 o
  -5   5   6         64.43         57.98         3.60 o
  -4   5   6        161.68        151.04         5.89 o
  -3   5   6         62.49         61.69         2.38 o
  -2   5   6         87.00         95.09         2.87 o
  -1   5   6         76.65         77.87         2.48 o
   0   5   6          0.36          1.08         0.55 o
   1   5   6         75.53         73.48         3.51 o
   2   5   6         89.25        101.01         4.17 o
   3   5   6         62.51         55.53         3.29 o
   4   5   6        160.39        154.59         4.18 o
   5   5   6         64.66         54.78         3.60 o
   6   5   6        198.96        193.55         3.69 o
   7   5   6         30.31         28.64         1.55 o
   8   5   6        299.84        296.25         5.51 o
   9   5   6        297.48        299.65         5.90 o
  10   5   6         55.88         55.51         2.49 o
  -9   6   6         10.75         11.91         0.98 o
  -8   6   6         74.03         70.36         2.43 o
  -7   6   6        171.33        166.29         5.32 o
  -6   6   6         16.08         16.21         1.44 o
  -5   6   6        232.98        203.94         6.07 o
  -4   6   6          2.72          3.99         1.12 o
  -3   6   6          8.47          8.15         0.95 o
  -2   6   6        112.81        107.61         3.23 o
  -1   6   6         25.34         20.21         1.56 o
   0   6   6         99.15         77.68         3.03 o
   1   6   6         24.58         21.61         2.02 o
   2   6   6        113.68        107.37         3.31 o
   3   6   6          8.69          8.18         0.94 o
   4   6   6          2.82          4.42         0.89 o
   5   6   6        233.34        212.48         4.11 o
   6   6   6         16.16         15.04         1.18 o
   7   6   6        172.89        171.58         3.91 o
   8   6   6         73.92         73.12         2.52 o
   9   6   6         10.83         15.65         1.31 o
  -9   7   6         78.18         83.53         2.68 o
  -8   7   6        105.53        106.20         3.27 o
  -7   7   6         94.41         96.64         4.31 o
  -6   7   6        135.33        132.49         6.48 o
  -5   7   6          5.48          5.82         0.94 o
  -4   7   6          3.59          2.74         0.67 o
  -3   7   6        280.08        227.78         7.73 o
  -2   7   6        745.73        770.95        23.01 o
  -1   7   6        339.20        283.58         7.96 o
   0   7   6         30.92         24.74         1.78 o
   1   7   6        338.37        340.72        43.66 o
   2   7   6        746.84        707.13        11.76 o
   3   7   6        280.30        251.82         6.68 o
   4   7   6          3.45          3.39         0.55 o
   5   7   6          5.41          7.42         0.91 o
   6   7   6        134.90        127.68         3.73 o
   7   7   6         94.53         98.66         3.47 o
   8   7   6        106.37        107.56         2.92 o
   9   7   6         78.86         78.48         4.70 o
  -8   8   6        279.60        294.64         5.63 o
  -7   8   6         35.71         31.94         2.18 o
  -6   8   6         67.59         69.04         3.41 o
  -5   8   6        110.79        107.79        11.28 o
  -4   8   6        339.55        359.56         9.27 o
  -3   8   6         71.72         72.87         3.16 o
  -2   8   6        100.61         95.98         5.18 o
  -1   8   6        483.43        438.42         9.64 o
   0   8   6       1538.68       1507.88       143.18 o
   1   8   6        482.60        450.22        22.71 o
   2   8   6        101.36         97.69         4.78 o
   3   8   6         72.51         77.69         3.13 o
   4   8   6        338.98        346.05        13.09 o
   5   8   6        110.70        123.12         3.83 o
   6   8   6         67.78         72.77         3.05 o
   7   8   6         35.64         36.21         2.96 o
   8   8   6        280.19        311.74        10.83 o
  -8   9   6         60.96         66.80         1.99 o
  -7   9   6         50.08         44.84         2.36 o
  -6   9   6         44.98         43.76         2.59 o
  -5   9   6         11.72          7.48         1.19 o
  -4   9   6         57.77         51.92         3.01 o
  -3   9   6         94.30        103.74         3.73 o
  -2   9   6        544.28        555.86        11.96 o
  -1   9   6         57.04         50.26         2.47 o
   0   9   6          3.43          9.04         1.71 o
   1   9   6         56.63         50.13         2.91 o
   2   9   6        544.47        534.78        33.36 o
   3   9   6         94.84        104.96         4.35 o
   4   9   6         57.57         56.84         3.11 o
   5   9   6         11.58          7.85         1.64 o
   6   9   6         45.70         45.43         3.28 o
   7   9   6         49.94         45.57         2.94 o
   8   9   6         61.26         65.60         2.35 o
  -7  10   6          1.96          2.09         0.41 o
  -6  10   6          1.85          2.21         0.73 o
  -5  10   6         29.43         28.29         2.09 o
  -4  10   6         14.65         11.12         1.16 o
  -3  10   6         38.79         31.49         2.36 o
  -2  10   6          1.50          1.23         0.65 o
  -1  10   6        131.26        114.53         5.70 o
   0  10   6         37.96         39.97         3.35 o
   1  10   6        130.46        122.19         5.94 o
   2  10   6          1.70          1.08         0.73 o
   3  10   6         39.50         32.20         2.35 o
   4  10   6         14.93         12.57         1.55 o
   5  10   6         29.09         31.79         4.75 o
   6  10   6          1.81          2.68         1.04 o
   7  10   6          1.94          2.08         0.62 o
  -6  11   6         14.37         16.82         2.02 o
  -5  11   6          6.18          7.57         1.08 o
  -4  11   6         36.01         41.81         2.08 o
  -3  11   6         22.80         19.84         1.55 o
  -2  11   6        167.31        152.65         3.99 o
  -1  11   6         24.01         20.17         1.85 o
   0  11   6         18.71         19.44         2.41 o
   1  11   6         23.78         22.12         1.95 o
   2  11   6        166.88        161.15         6.57 o
   3  11   6         22.56         18.10         1.81 o
   4  11   6         36.27         40.26         2.37 o
   5  11   6          6.38          5.13         1.21 o
   6  11   6         14.74         19.90         1.76 o
  -5  12   6         11.39         11.95         1.26 o
  -4  12   6         95.88         98.31         3.29 o
  -3  12   6          9.39          8.62         1.04 o
  -2  12   6         28.06         30.08         1.73 o
  -1  12   6         11.09         11.40         1.14 o
   0  12   6         71.51         77.59         4.27 o
   1  12   6         10.79         10.60         1.60 o
   2  12   6         27.77         29.88         2.58 o
   3  12   6          9.30          8.20         1.03 o
   4  12   6         95.76        102.51         3.64 o
   5  12   6         11.91         15.39         1.48 o
  -4  13   6          0.64          0.82         0.75 o
  -3  13   6         21.15         24.69         1.71 o
  -2  13   6         35.87         37.91         1.61 o
  -1  13   6         12.57         13.36         1.26 o
   0  13   6         23.11         23.07         1.68 o
   1  13   6         11.84         12.70         1.29 o
   2  13   6         35.90         38.57         1.97 o
   3  13   6         21.01         25.94         1.51 o
   4  13   6          0.69          1.81         0.84 o
   0  14   6         14.35          9.46         1.45 o
   1   0   7        183.32        223.35         7.83 o
   2   0   7        437.98        463.90        19.45 o
   3   0   7        176.39        225.28         5.85 o
   4   0   7        185.39        186.14         6.70 o
   5   0   7         67.23         70.57         2.98 o
   6   0   7        224.39        211.80         7.26 o
   7   0   7         19.62         14.03         0.99 o
   8   0   7          6.78          5.72         0.77 o
   9   0   7         28.49         28.31         1.59 o
  10   0   7         19.41         22.62         1.91 o
 -10   1   7         22.75         21.09         2.04 o
  -9   1   7        197.50        212.08         5.13 o
  -8   1   7         63.08         59.88         2.45 o
  -7   1   7        133.75        125.62         3.03 o
  -6   1   7         87.87         86.08         4.31 o
  -5   1   7        230.08        268.09         8.57 o
  -4   1   7         47.36         48.66         3.90 o
  -3   1   7        204.88        209.28         6.37 o
  -2   1   7        251.18        282.32         7.24 o
  -1   1   7        423.39        394.92         9.34 o
   0   1   7       1494.64       1642.84        29.23 o
   1   1   7        425.55        421.80        18.72 o
   2   1   7        247.34        325.13         7.82 o
   3   1   7        204.77        211.28         4.44 o
   4   1   7         46.88         49.71         2.37 o
   5   1   7        229.32        231.12         7.70 o
   6   1   7         88.79         85.42         3.53 o
   7   1   7        133.67        126.15         2.87 o
   8   1   7         63.97         61.09         2.27 o
   9   1   7        195.49        209.34         5.25 o
  10   1   7         23.23         25.21         1.99 o
 -10   2   7         89.32        101.47         3.97 o
  -9   2   7        144.15        146.64         4.05 o
  -8   2   7         27.76         29.19         1.54 o
  -7   2   7        123.22        116.18         3.10 o
  -6   2   7         55.66         55.84         2.22 o
  -5   2   7        338.75        328.32         9.44 o
  -4   2   7        918.94        934.97        19.83 o
  -3   2   7         74.87         63.47         8.28 o
  -2   2   7        121.17        154.41         5.17 o
  -1   2   7       1186.48       1302.12        25.23 o
   0   2   7       1536.94       1766.73        41.59 o
   1   2   7       1188.78       1323.61        24.37 o
   2   2   7        122.37        140.17         6.49 o
   3   2   7         76.67         65.57         2.31 o
   4   2   7        918.76        907.44        15.29 o
   5   2   7        337.93        312.01        10.50 o
   6   2   7         55.78         62.89         2.20 o
   7   2   7        123.99        112.80         2.56 o
   8   2   7         28.25         28.98         1.70 o
   9   2   7        144.88        145.92         4.06 o
  10   2   7         90.61         97.23         2.66 o
 -10   3   7          6.42          6.90         0.83 o
  -9   3   7         13.97         14.13         1.45 o
  -8   3   7        381.88        388.02         9.20 o
  -7   3   7        358.52        343.28         6.51 o
  -6   3   7        155.88        158.29         3.61 o
  -5   3   7         67.23         66.13         3.84 o
  -4   3   7        268.26        273.89        12.08 o
  -3   3   7        196.74        174.68         5.89 o
  -2   3   7       1353.11       1260.90        24.03 o
  -1   3   7       2209.06       2103.05        42.42 o
   0   3   7       1116.79       1158.90        29.44 o
   1   3   7       2202.68       2405.50        41.56 o
   2   3   7       1357.79       1476.40        23.24 o
   3   3   7        196.03        187.73         5.35 o
   4   3   7        268.91        283.12         8.56 o
   5   3   7         67.56         61.57         5.28 o
   6   3   7        157.74        158.76         3.45 o
   7   3   7        361.18        349.78         5.30 o
   8   3   7        381.60        383.77         8.05 o
   9   3   7         14.00         13.67         1.42 o
  10   3   7          6.43          5.96         1.06 o
 -10   4   7          8.23          7.64         0.79 o
  -9   4   7         25.31         21.22         1.66 o
  -8   4   7          9.43          8.58         1.06 o
  -7   4   7         39.50         38.75         2.16 o
  -6   4   7        146.15        133.88         4.14 o
  -5   4   7        136.45        127.53         5.50 o
  -4   4   7         77.02         83.32         3.37 o
  -3   4   7        215.37        194.25        12.92 o
  -2   4   7        340.59        375.79         7.83 o
  -1   4   7        208.74        191.38         6.30 o
   0   4   7       1126.25       1270.36        31.72 o
   1   4   7        208.46        223.21         6.72 o
   2   4   7        339.58        400.20         7.95 o
   3   4   7        217.57        206.23        15.90 o
   4   4   7         77.62         84.71         5.28 o
   5   4   7        138.07        125.22         6.30 o
   6   4   7        145.81        141.29         4.95 o
   7   4   7         39.76         38.74         1.68 o
   8   4   7          9.20          7.70         0.92 o
   9   4   7         25.64         25.33         1.91 o
  10   4   7          8.18         11.77         2.74 o
  -9   5   7        176.26        167.55         3.97 o
  -8   5   7         31.80         27.68         1.69 o
  -7   5   7          2.32          2.20         0.59 o
  -6   5   7        229.23        220.02         6.49 o
  -5   5   7         47.86         44.94         2.28 o
  -4   5   7        167.78        175.63         4.56 o
  -3   5   7        106.76        105.78         3.47 o
  -2   5   7        144.69        146.17         3.85 o
  -1   5   7         87.04         99.34         5.15 o
   0   5   7        127.21        107.17         4.60 o
   1   5   7         86.69         85.00         3.96 o
   2   5   7        144.59        155.84         4.59 o
   3   5   7        105.86        123.40         9.07 o
   4   5   7        168.30        166.19         9.00 o
   5   5   7         47.70         46.91         1.91 o
   6   5   7        229.35        221.81         4.66 o
   7   5   7          2.30          2.79         0.72 o
   8   5   7         31.09         26.40         1.80 o
   9   5   7        176.35        162.98         4.47 o
  -9   6   7          3.91          3.59         0.68 o
  -8   6   7         89.61         91.04         3.59 o
  -7   6   7         20.32         19.29         1.50 o
  -6   6   7        196.19        173.62         6.99 o
  -5   6   7        242.63        225.73         6.57 o
  -4   6   7         25.27         27.26         2.02 o
  -3   6   7         48.96         49.53         2.28 o
  -2   6   7        587.05        566.12        15.12 o
  -1   6   7         52.57         50.86         3.14 o
   0   6   7        188.32        147.91         6.28 o
   1   6   7         51.75         65.50         3.67 o
   2   6   7        589.03        574.05        14.06 o
   3   6   7         48.34         46.21         2.53 o
   4   6   7         24.80         31.04         2.64 o
   5   6   7        241.15        238.20         5.34 o
   6   6   7        196.79        190.18         5.25 o
   7   6   7         20.12         18.84         1.34 o
   8   6   7         90.10         94.27         3.31 o
   9   6   7          3.77          5.38         2.69 o
  -9   7   7         17.84         20.64         1.46 o
  -8   7   7         24.56         21.97         1.39 o
  -7   7   7         45.07         45.86         2.26 o
  -6   7   7        141.27        137.50         4.97 o
  -5   7   7        213.29        193.49         6.07 o
  -4   7   7        374.91        345.28         7.37 o
  -3   7   7         44.59         43.77         2.02 o
  -2   7   7          6.51          6.04         1.10 o
  -1   7   7        507.26        476.48        20.52 o
   0   7   7         84.83         73.27         4.06 o
   1   7   7        505.40        499.85        67.44 o
   2   7   7          6.53          7.54         1.22 o
   3   7   7         45.28         50.86         2.44 o
   4   7   7        374.35        348.64        10.63 o
   5   7   7        212.45        200.15         6.98 o
   6   7   7        139.57        136.20         4.56 o
   7   7   7         45.29         47.34         2.34 o
   8   7   7         24.53         22.29         1.42 o
   9   7   7         18.00         19.50         2.15 o
  -8   8   7        154.44        160.00         4.83 o
  -7   8   7        124.88        134.35         3.80 o
  -6   8   7         39.77         42.19         3.40 o
  -5   8   7        162.45        143.19         6.38 o
  -4   8   7        122.16        108.22         4.40 o
  -3   8   7        988.47        912.05        21.17 o
  -2   8   7       1170.96       1144.72        19.27 o
  -1   8   7         22.17         23.47         1.49 o
   0   8   7          0.14          0.56         0.60 o
   1   8   7         21.69         17.37         1.44 o
   2   8   7       1170.96       1123.79        16.83 o
   3   8   7        987.50        956.33        28.83 o
   4   8   7        122.19        116.67         5.65 o
   5   8   7        161.75        158.99         7.47 o
   6   8   7         39.27         41.41         2.62 o
   7   8   7        124.47        134.58         6.81 o
   8   8   7        152.95        164.60         4.36 o
  -8   9   7        131.94        155.49         6.33 o
  -7   9   7         37.11         37.52         1.74 o
  -6   9   7         71.72         77.21         3.39 o
  -5   9   7         56.03         57.41         3.09 o
  -4   9   7         32.99         25.49         2.12 o
  -3   9   7        479.50        450.04        10.35 o
  -2   9   7         53.08         49.61         2.49 o
  -1   9   7        228.76        199.15         7.49 o
   0   9   7       1236.51       1164.85        25.17 o
   1   9   7        228.97        182.82         9.20 o
   2   9   7         51.35         51.61         3.46 o
   3   9   7        479.14        444.01        10.19 o
   4   9   7         33.04         26.96         2.18 o
   5   9   7         55.43         58.94         3.11 o
   6   9   7         72.16         83.83         3.49 o
   7   9   7         37.40         41.54         2.14 o
   8   9   7        131.25        151.06         6.16 o
  -7  10   7         38.65         42.28         2.02 o
  -6  10   7         24.15         22.27         1.63 o
  -5  10   7         18.87         17.32         1.66 o
  -4  10   7         31.27         30.51         2.20 o
  -3  10   7         34.53         27.57         3.01 o
  -2  10   7        110.08         94.10         3.46 o
  -1  10   7         71.77         60.94         4.18 o
   0  10   7        210.65        196.05         7.72 o
   1  10   7         72.14         67.09         3.38 o
   2  10   7        109.58         96.99         4.09 o
   3  10   7         35.29         31.21         2.27 o
   4  10   7         31.48         33.02         1.95 o
   5  10   7         18.62         17.17         2.52 o
   6  10   7         23.64         24.25         2.30 o
   7  10   7         37.96         41.51         1.82 o
  -6  11   7         55.48         63.07         2.87 o
  -5  11   7         39.52         38.84         2.14 o
  -4  11   7         21.65         20.97         1.43 o
  -3  11   7         44.67         47.23         2.28 o
  -2  11   7         99.11         92.54         4.14 o
  -1  11   7         65.95         63.62         2.74 o
   0  11   7         27.96         29.20         2.84 o
   1  11   7         66.45         62.96         3.18 o
   2  11   7         98.94         91.49         3.81 o
   3  11   7         45.42         48.25         2.24 o
   4  11   7         21.60         22.33         1.70 o
   5  11   7         38.87         38.56         2.59 o
   6  11   7         55.53         59.54         3.57 o
  -5  12   7         43.23         49.52         2.32 o
  -4  12   7         38.72         42.06         1.97 o
  -3  12   7         76.93         74.75         2.87 o
  -2  12   7         11.46         10.58         0.94 o
  -1  12   7         49.22         49.02         2.25 o
   0  12   7         72.21         63.98         3.06 o
   1  12   7         50.30         51.92         4.93 o
   2  12   7         11.42          8.90         1.42 o
   3  12   7         76.38         71.15         3.54 o
   4  12   7         38.01         43.07         1.95 o
   5  12   7         43.22         53.89         3.47 o
  -2  13   7         17.84         16.72         0.97 o
  -1  13   7         53.87         48.70         2.17 o
   0  13   7          1.28          1.73         0.63 o
   1  13   7         53.24         48.58         2.77 o
   2  13   7         18.20         18.25         1.26 o
   3  13   7        128.87        124.45         6.23 o
   0   0   8        296.95        316.11        11.13 o
   1   0   8        464.28        513.54        16.90 o
   2   0   8        317.48        372.46        12.27 o
   3   0   8          1.40          1.04         1.42 o
   4   0   8          7.84          5.80         1.04 o
   5   0   8        119.99         90.50         4.42 o
   6   0   8        143.74        139.15         3.14 o
   7   0   8         23.21         21.10         1.48 o
   8   0   8         58.60         55.60         2.13 o
   9   0   8          0.79         -0.19         0.59 o
  10   0   8         24.83         26.55         1.42 o
 -10   1   8         54.17         61.40         2.77 o
  -9   1   8         25.44         25.49         1.60 o
  -8   1   8         88.28         94.76         2.76 o
  -7   1   8        130.49        123.22         3.72 o
  -6   1   8          1.51          2.06         0.43 o
  -5   1   8        222.08        205.28         7.66 o
  -4   1   8         23.02         20.04         1.93 o
  -3   1   8        339.21        385.56        10.02 o
  -2   1   8        145.46        159.57         4.27 o
  -1   1   8        112.30        176.67        15.54 o
   0   1   8         13.68         18.40         7.29 o
   1   1   8        112.04        140.96        14.86 o
   2   1   8        145.97        139.45         5.93 o
   3   1   8        337.77        338.79         7.37 o
   4   1   8         23.54         24.13         1.76 o
   5   1   8        223.67        221.45         6.00 o
   6   1   8          1.49          1.51         0.58 o
   7   1   8        129.69        120.68         3.60 o
   8   1   8         87.81         90.27         2.73 o
   9   1   8         25.20         27.87         1.60 o
  10   1   8         54.61         60.77         2.22 o
 -10   2   8         60.80         62.19         2.66 o
  -9   2   8         37.60         40.42         1.94 o
  -8   2   8         31.62         33.03         1.75 o
  -7   2   8        458.39        438.66         7.69 o
  -6   2   8         39.52         35.61         1.53 o
  -5   2   8        153.44        163.68         6.20 o
  -4   2   8         10.81         10.78         1.52 o
  -3   2   8        496.78        565.04        66.40 o
  -2   2   8        350.46        324.24        32.55 o
  -1   2   8        162.71        166.28         5.33 o
   0   2   8          0.92          0.07         0.66 o
   1   2   8        163.30        186.78        12.74 o
   2   2   8        346.94        361.86         8.35 o
   3   2   8        497.62        521.38        13.37 o
   4   2   8         10.55         12.55         1.35 o
   5   2   8        154.09        166.03         6.41 o
   6   2   8         38.68         37.11         1.60 o
   7   2   8        459.96        434.90         7.04 o
   8   2   8         31.72         34.92         1.83 o
   9   2   8         37.47         37.45         2.00 o
  10   2   8         60.99         63.18         2.21 o
  -9   3   8        107.32        111.01         3.20 o
  -8   3   8         73.27         74.69         2.90 o
  -7   3   8         13.09         12.69         1.27 o
  -6   3   8         33.91         35.69         1.54 o
  -5   3   8        406.72        390.96        11.08 o
  -4   3   8        143.01        126.89         5.29 o
  -3   3   8          5.27          4.16         1.04 o
  -2   3   8        103.66        118.04        16.88 o
  -1   3   8        121.40        115.85        11.25 o
   0   3   8        727.46        859.65        69.83 o
   1   3   8        123.06        122.59         3.46 o
   2   3   8        101.59        110.54         5.58 o
   3   3   8          5.44          4.92         0.89 o
   4   3   8        144.71        138.45         5.66 o
   5   3   8        408.53        411.18        16.21 o
   6   3   8         34.40         34.94         1.60 o
   7   3   8         12.74         11.95         0.99 o
   8   3   8         73.43         71.59         2.59 o
   9   3   8        107.79        111.05         3.28 o
  10   3   8         91.39         98.44         3.50 o
  -9   4   8         38.04         36.78         1.71 o
  -8   4   8          0.25          0.27         0.73 o
  -7   4   8         78.44         81.03         4.59 o
  -6   4   8         69.17         69.52         2.63 o
  -5   4   8        551.08        531.03         8.64 o
  -4   4   8        214.89        188.37        11.33 o
  -3   4   8        351.93        314.53         7.41 o
  -2   4   8        172.69        173.68        10.46 o
  -1   4   8         58.67         54.22         2.51 o
   0   4   8        648.35        727.38        12.17 o
   1   4   8         60.11         67.49         3.58 o
   2   4   8        173.21        161.15         6.08 o
   3   4   8        351.63        339.32        34.76 o
   4   4   8        217.00        214.44        10.58 o
   5   4   8        551.95        544.48        11.37 o
   6   4   8         68.99         68.97         2.71 o
   7   4   8         77.15         81.71         2.45 o
   8   4   8          0.29          0.38         0.68 o
   9   4   8         38.25         35.38         2.02 o
  -9   5   8         17.78         15.59         2.49 o
  -8   5   8          7.10          5.62         0.98 o
  -7   5   8          8.83          9.40         2.93 o
  -6   5   8        111.38        103.69         6.49 o
  -5   5   8        713.25        669.52        11.54 o
  -4   5   8        264.94        250.51         5.79 o
  -3   5   8        901.57        927.49        15.87 o
  -2   5   8         44.86         44.04         2.07 o
  -1   5   8        159.34        154.29         3.99 o
   0   5   8        182.43        184.47         5.10 o
   1   5   8        159.30        148.85         6.64 o
   2   5   8         44.99         44.70         2.39 o
   3   5   8        905.34        972.34        73.70 o
   4   5   8        264.54        250.83        11.85 o
   5   5   8        709.94        672.21        12.69 o
   6   5   8        110.06        105.59         4.74 o
   7   5   8          9.02          7.35         0.86 o
   8   5   8          7.31          7.27         1.16 o
   9   5   8         17.51         15.96         1.56 o
  -9   6   8          6.24          5.93         0.91 o
  -8   6   8          6.03          9.05         1.47 o
  -7   6   8        127.35        119.44         4.33 o
  -6   6   8        130.19        121.05         5.70 o
  -5   6   8        183.57        175.67         7.49 o
  -4   6   8        696.49        631.05        15.92 o
  -3   6   8        162.41        162.70         4.49 o
  -2   6   8         91.60         93.50         3.23 o
  -1   6   8        149.70        135.80         5.54 o
   0   6   8         20.23         25.69         4.41 o
   1   6   8        151.63        155.50         6.03 o
   2   6   8         91.43        102.18         5.18 o
   3   6   8        161.59        148.92        13.08 o
   4   6   8        694.13        671.80        13.39 o
   5   6   8        183.43        196.06         4.98 o
   6   6   8        131.67        132.05         4.25 o
   7   6   8        127.89        124.14         3.49 o
   8   6   8          5.93          5.99         0.89 o
   9   6   8          6.15          6.56         1.39 o
  -8   7   8         54.44         64.04         4.15 o
  -7   7   8          2.56          4.02         1.00 o
  -6   7   8        319.88        303.74        10.69 o
  -5   7   8         83.51         77.55         4.62 o
  -4   7   8        169.79        167.91         6.36 o
  -3   7   8        120.02        113.30         4.10 o
  -2   7   8        174.86        157.23         4.48 o
  -1   7   8         80.11         75.99         3.40 o
   0   7   8          1.25          2.40         0.94 o
   1   7   8         81.10         60.74         3.77 o
   2   7   8        174.65        164.39         5.23 o
   3   7   8        119.70        122.13         4.61 o
   4   7   8        170.87        168.96         6.94 o
   5   7   8         82.96         79.48         4.68 o
   6   7   8        321.34        308.42        12.42 o
   7   7   8          2.58          2.15         0.70 o
   8   7   8         54.22         58.54         3.02 o
  -8   8   8         13.34         16.74         1.16 o
  -7   8   8         33.77         30.96         1.99 o
  -6   8   8         94.52         74.82         4.20 o
  -5   8   8          9.41          9.11         1.67 o
  -4   8   8        131.43        120.22         4.66 o
  -3   8   8         73.37         72.46         3.05 o
  -2   8   8         16.10         15.71         1.37 o
  -1   8   8         97.02        103.04         7.41 o
   0   8   8        310.30        285.98        23.01 o
   1   8   8         97.39         98.41         5.11 o
   2   8   8         16.07         16.87         1.68 o
   3   8   8         71.60         72.02         3.54 o
   4   8   8        131.47        116.70         5.64 o
   5   8   8          9.11          7.72         1.20 o
   6   8   8         95.16         88.64         5.54 o
   7   8   8         33.88         30.67         1.68 o
   8   8   8         13.74         13.70         1.90 o
  -7   9   8          5.31          5.09         0.84 o
  -6   9   8        124.40        126.43         4.28 o
  -5   9   8          4.04          2.71         0.88 o
  -4   9   8        132.15        131.89         4.80 o
  -3   9   8         17.23         11.83         1.54 o
  -2   9   8        186.31        177.35         5.81 o
  -1   9   8        129.36        121.20         5.63 o
   0   9   8          7.81          6.58         1.49 o
   1   9   8        130.61        107.89         5.52 o
   2   9   8        185.10        174.16         5.67 o
   3   9   8         17.71         14.46         1.60 o
   4   9   8        131.49        130.58         5.28 o
   5   9   8          4.18          3.88         0.96 o
   6   9   8        123.42        131.76         3.67 o
   7   9   8          5.62          5.05         0.67 o
  -6  10   8         69.40         65.59         2.65 o
  -5  10   8         35.83         35.64         2.18 o
  -4  10   8          1.02          0.44         0.71 o
  -3  10   8         22.89         20.25         1.84 o
  -2  10   8         50.60         45.96         3.09 o
  -1  10   8        112.14        105.13         5.42 o
   0  10   8         53.38         42.64         3.41 o
   1  10   8        110.69        101.50         5.27 o
   2  10   8         51.21         55.00         4.90 o
   3  10   8         22.88         22.44         1.90 o
   4  10   8          1.02          1.04         0.73 o
   5  10   8         36.08         34.47         2.10 o
   6  10   8         68.62         67.13         3.19 o
  -6  11   8         75.34         81.61         3.01 o
  -5  11   8         68.07         80.02         2.43 o
  -4  11   8         65.72         67.98         2.73 o
  -3  11   8         40.65         35.20         1.88 o
  -2  11   8          2.56          2.75         0.76 o
  -1  11   8         28.67         23.98         1.92 o
   0  11   8        284.29        253.47        11.42 o
   1  11   8         28.62         23.62         2.42 o
   2  11   8          2.60          2.20         0.77 o
   3  11   8         40.74         37.26         2.22 o
   4  11   8         65.96         75.39         2.53 o
   5  11   8         68.64         76.93         3.42 o
   6  11   8         75.71         85.48         4.32 o
  -4  12   8         27.92         26.97         1.45 o
  -3  12   8         17.95         19.70         1.35 o
  -2  12   8         15.67         16.25         1.20 o
  -1  12   8          3.08          1.62         0.82 o
   0  12   8          7.67          8.23         1.17 o
   1  12   8          3.04          2.85         1.65 o
   2  12   8         15.45         15.20         1.57 o
   3  12   8         18.38         17.81         1.62 o
   4  12   8         27.44         28.10         2.51 o
  -2  13   8         17.88         18.38         2.02 o
  -1  13   8          8.01          7.61         0.83 o
   0  13   8         10.79          7.42         0.87 o
   1  13   8          7.93          8.81         1.12 o
   2  13   8         17.86         14.33         1.33 o
   1   0   9        574.49        712.89        14.07 o
   2   0   9        297.64        331.77         8.65 o
   3   0   9        192.55        184.79        12.37 o
   4   0   9         17.11         16.86         1.87 o
   5   0   9         89.36         86.29         4.44 o
   6   0   9        445.74        398.04         6.17 o
   7   0   9        771.66        767.84        14.73 o
   8   0   9         31.13         31.98         1.75 o
   9   0   9         48.46         45.45         2.10 o
  10   0   9         37.91         39.74         2.84 o
  -9   1   9         90.44         86.05         3.25 o
  -8   1   9        231.88        232.15         4.52 o
  -7   1   9        114.50        114.68         3.46 o
  -6   1   9        204.22        196.35         3.88 o
  -5   1   9         16.80         22.14         1.96 o
  -4   1   9        132.64        141.66        14.42 o
  -3   1   9          3.34          3.26         1.08 o
  -2   1   9        165.42        187.54        24.10 o
  -1   1   9        555.05        589.77        13.99 o
   0   1   9       1729.46       2150.44        38.37 o
   1   1   9        555.53        654.23        22.88 o
   2   1   9        168.56        207.09        10.24 o
   3   1   9          3.44          7.01         1.18 o
   4   1   9        132.60        128.81         7.34 o
   5   1   9         17.00         20.69         2.19 o
   6   1   9        204.57        195.12         3.92 o
   7   1   9        116.18        113.64         3.48 o
   8   1   9        234.25        226.60         4.96 o
   9   1   9         90.88         87.97         2.56 o
  10   1   9         10.24          9.25         1.41 o
  -9   2   9          4.43          3.93         0.82 o
  -8   2   9        325.77        330.67         9.35 o
  -7   2   9         84.54         86.03         3.64 o
  -6   2   9        168.84        161.19         3.47 o
  -5   2   9          3.80          4.62         0.71 o
  -4   2   9        105.38        108.92        10.43 o
  -3   2   9        257.61        226.66         7.40 o
  -2   2   9        244.08        225.81         7.21 o
  -1   2   9          9.51         14.55         1.70 o
   0   2   9        121.32        130.11         5.00 o
   1   2   9          9.22         10.21         1.23 o
   2   2   9        245.22        233.85         6.09 o
   3   2   9        257.82        245.66         8.63 o
   4   2   9        104.98        113.02         7.17 o
   5   2   9          3.91          2.40         0.54 o
   6   2   9        169.08        161.97         4.23 o
   7   2   9         83.83         85.04         2.98 o
   8   2   9        328.08        340.69         7.13 o
   9   2   9          4.31          2.73         0.89 o
  -9   3   9        118.57        121.22         4.65 o
  -8   3   9         50.97         48.18         3.31 o
  -7   3   9         37.67         39.85         2.18 o
  -6   3   9        346.09        330.03         6.46 o
  -5   3   9        353.11        310.89         6.71 o
  -4   3   9        116.24        117.46         4.29 o
  -3   3   9         37.97         30.89         2.51 o
  -2   3   9          6.41          8.29         1.32 o
  -1   3   9          0.38          1.33         0.78 o
   0   3   9         86.93         86.71         2.77 o
   1   3   9          0.32          0.24         0.51 o
   2   3   9          6.44         11.64         1.05 o
   3   3   9         37.87         31.96         2.07 o
   4   3   9        114.02        101.12         4.93 o
   5   3   9        352.44        344.80        13.48 o
   6   3   9        348.00        339.04         8.09 o
   7   3   9         37.25         36.72         2.19 o
   8   3   9         51.42         48.93         2.35 o
   9   3   9        118.11        120.21         5.48 o
  -9   4   9         25.06         27.11         1.95 o
  -8   4   9         13.51         13.93         1.79 o
  -7   4   9         51.09         46.86         3.86 o
  -6   4   9        246.75        238.51        10.79 o
  -5   4   9        592.21        555.95         9.06 o
  -4   4   9        114.93        105.01         4.96 o
  -3   4   9         25.65         20.79         1.77 o
  -2   4   9        774.33        758.00        46.63 o
  -1   4   9        155.40        154.29         6.50 o
   0   4   9          4.89          9.78         1.08 o
   1   4   9        156.39        151.88         7.60 o
   2   4   9        771.96        786.04        33.24 o
   3   4   9         26.38         21.76         3.17 o
   4   4   9        114.66        104.35         7.18 o
   5   4   9        592.94        589.80        19.44 o
   6   4   9        245.28        246.49         5.52 o
   7   4   9         50.79         49.32         2.23 o
   8   4   9         13.44         12.83         1.38 o
   9   4   9         24.63         27.45         2.33 o
  -9   5   9         19.06         16.70         2.46 o
  -8   5   9          5.70          7.26         1.28 o
  -7   5   9         65.01         64.07         3.93 o
  -6   5   9         81.97         81.57         3.74 o
  -5   5   9        243.51        224.83         5.10 o
  -4   5   9        251.22        248.27         5.64 o
  -3   5   9       1012.52        966.40        17.34 o
  -2   5   9        102.48        101.31         3.37 o
  -1   5   9         22.57         25.55         1.58 o
   0   5   9          2.18          2.10         0.97 o
   1   5   9         22.94         24.30         2.25 o
   2   5   9        102.08         99.13         8.34 o
   3   5   9       1014.95       1008.18        30.91 o
   4   5   9        251.76        243.48         6.88 o
   5   5   9        244.12        231.07         8.28 o
   6   5   9         81.34         79.21         2.96 o
   7   5   9         64.56         64.96         2.30 o
   8   5   9          5.73          6.73         1.17 o
   9   5   9         19.04         18.01         1.23 o
  -9   6   9          1.93          2.32         0.92 o
  -8   6   9         43.01         45.41         2.86 o
  -7   6   9         22.19         19.31         1.69 o
  -6   6   9          4.79          3.00         1.06 o
  -5   6   9        371.06        333.03        10.54 o
  -4   6   9        574.88        540.73         8.12 o
  -3   6   9        396.38        344.71         6.46 o
  -2   6   9         18.16         15.58         1.31 o
  -1   6   9         19.79         17.57         1.59 o
   0   6   9        271.03        275.13        11.32 o
   1   6   9         20.20         24.18         4.75 o
   2   6   9         17.53         19.85         2.14 o
   3   6   9        398.03        390.10         9.15 o
   4   6   9        575.12        571.99        12.08 o
   5   6   9        371.56        346.21         7.63 o
   6   6   9          4.56          4.13         1.06 o
   7   6   9         21.95         21.91         1.40 o
   8   6   9         43.18         46.49         2.22 o
   9   6   9          2.03          1.37         0.75 o
  -8   7   9          4.35          5.00         0.98 o
  -7   7   9         24.22         24.78         1.82 o
  -6   7   9        169.27        173.71         8.33 o
  -5   7   9         70.59         70.80         5.36 o
  -4   7   9        104.55        102.78         3.71 o
  -3   7   9         32.26         27.03         1.82 o
  -2   7   9          0.23          0.95         0.62 o
  -1   7   9        101.35         93.29         4.64 o
   0   7   9        193.45        192.24         7.38 o
   1   7   9        100.84        104.18         5.20 o
   2   7   9          0.25          0.58         0.82 o
   3   7   9         32.80         29.91         2.29 o
   4   7   9        103.15        102.06         6.34 o
   5   7   9         71.17         68.92         3.54 o
   6   7   9        169.86        185.45         4.95 o
   7   7   9         24.41         24.79         1.39 o
   8   7   9          4.50          5.08         0.66 o
  -8   8   9         54.91         66.05         3.80 o
  -7   8   9         46.29         48.29         2.32 o
  -6   8   9         41.41         49.55         2.67 o
  -5   8   9         22.67         25.38         2.55 o
  -4   8   9         75.60         77.57         3.15 o
  -3   8   9         53.83         53.48         3.14 o
  -2   8   9         13.03         11.50         1.27 o
  -1   8   9          2.86          4.28         1.17 o
   0   8   9         45.29         44.08         3.43 o
   1   8   9          2.82          1.92         0.94 o
   2   8   9         12.76          9.61         1.30 o
   3   8   9         53.65         61.27         3.24 o
   4   8   9         75.91         85.44         3.86 o
   5   8   9         22.13         23.69         2.02 o
   6   8   9         41.48         52.42         2.06 o
   7   8   9         46.05         48.46         1.98 o
  -7   9   9         18.05         22.47         1.36 o
  -6   9   9        116.29        131.39         4.14 o
  -5   9   9        119.96        111.95         4.14 o
  -4   9   9         57.08         59.35         3.06 o
  -3   9   9          6.36          5.98         0.95 o
  -2   9   9          4.29          2.54         0.74 o
  -1   9   9        267.86        251.36         8.90 o
   0   9   9          4.84          3.71         1.23 o
   1   9   9        265.16        243.97         8.73 o
   2   9   9          4.22          4.32         1.04 o
   3   9   9          6.31          6.06         1.22 o
   4   9   9         57.09         61.35         3.13 o
   5   9   9        119.68        120.28         4.29 o
   6   9   9        116.06        129.30         3.42 o
   7   9   9         17.77         21.71         2.31 o
  -6  10   9         12.11         12.95         1.10 o
  -5  10   9         47.51         45.60         1.98 o
  -4  10   9         25.09         21.53         1.72 o
  -3  10   9        181.56        164.68         4.49 o
  -2  10   9        105.10         93.98         4.01 o
  -1  10   9        279.25        274.54         9.21 o
   0  10   9         12.80         10.83         1.87 o
   1  10   9        280.97        299.58         9.67 o
   2  10   9        104.67        106.95         4.06 o
   3  10   9        179.69        184.31         5.43 o
   4  10   9         24.93         25.44         1.87 o
   5  10   9         47.76         42.58         2.73 o
   6  10   9         11.83         14.39         1.10 o
  -5  11   9         50.12         57.90         2.20 o
  -4  11   9          5.54          2.95         0.58 o
  -3  11   9          0.11          0.44         0.56 o
  -2  11   9         29.45         30.15         1.76 o
  -1  11   9        118.00        105.05         3.42 o
   0  11   9         28.50         27.06         2.62 o
   1  11   9        117.77        102.94         4.90 o
   2  11   9         30.06         31.50         2.56 o
   3  11   9          0.10          2.15         0.90 o
   4  11   9          5.72          4.92         0.94 o
   5  11   9         50.01         54.67         2.54 o
  -3  12   9          3.38          4.57         0.69 o
  -2  12   9         40.13         40.32         1.67 o
  -1  12   9         29.14         31.16         1.59 o
   0  12   9         33.44         34.29         1.72 o
   1  12   9         28.49         29.49         2.20 o
   2  12   9         40.22         45.04         2.73 o
   3  12   9          3.24          4.92         0.86 o
   0  13   9          7.40          6.92         1.00 o
   1  13   9          0.47          2.90         0.94 o
   0   0  10        186.79        254.36        10.72 o
   1   0  10        392.97        422.25        11.21 o
   2   0  10         15.85          8.44         1.35 o
   3   0  10        393.82        372.68        10.40 o
   4   0  10          2.81          3.88         1.11 o
   5   0  10         55.72         57.21         2.34 o
   6   0  10         63.78         58.10         2.18 o
   7   0  10        265.60        265.11         5.56 o
   8   0  10          0.26          0.39         0.61 o
   9   0  10         60.58         66.95         2.26 o
  -9   1  10         57.26         60.43         2.45 o
  -8   1  10          3.75          3.63         0.70 o
  -7   1  10         21.61         22.19         1.49 o
  -6   1  10         54.04         50.53         2.22 o
  -5   1  10         49.35         43.97         1.85 o
  -4   1  10         30.75         27.10         2.50 o
  -3   1  10         86.82         69.25         9.68 o
  -2   1  10        227.27        230.80         7.55 o
  -1   1  10        150.90        168.34        13.40 o
   0   1  10        334.89        368.57        17.62 o
   1   1  10        149.83        167.38         4.91 o
   2   1  10        226.26        220.61         8.93 o
   3   1  10         87.19         84.04         3.50 o
   4   1  10         30.50         31.14         3.23 o
   5   1  10         50.07         45.80         2.09 o
   6   1  10         54.78         46.83         2.17 o
   7   1  10         22.11         19.97         1.44 o
   8   1  10          3.99          3.84         0.86 o
   9   1  10         57.73         56.16         2.38 o
  -9   2  10         70.17         69.81         3.82 o
  -8   2  10         26.16         27.41         1.68 o
  -7   2  10         52.86         55.60         2.36 o
  -6   2  10        170.57        160.01         5.34 o
  -5   2  10        428.06        402.68         8.17 o
  -4   2  10        179.81        166.24         8.00 o
  -3   2  10        258.49        249.65        22.05 o
  -2   2  10        354.66        326.71        20.99 o
  -1   2  10        201.18        185.07         6.53 o
   0   2  10         16.25         19.32         1.59 o
   1   2  10        201.08        212.95        13.00 o
   2   2  10        353.02        362.23         8.26 o
   3   2  10        260.75        237.54         9.53 o
   4   2  10        178.58        171.82         6.56 o
   5   2  10        427.42        392.73        15.45 o
   6   2  10        172.46        167.18         4.83 o
   7   2  10         52.15         54.71         2.32 o
   8   2  10         26.32         25.05         1.70 o
   9   2  10         69.65         73.34         2.79 o
  -9   3  10         11.09         12.61         1.33 o
  -8   3  10         82.10         79.63         4.11 o
  -7   3  10        155.75        148.67         5.13 o
  -6   3  10        102.29        100.29         4.24 o
  -5   3  10        147.51        137.68         3.85 o
  -4   3  10        154.04        146.34         3.03 o
  -3   3  10        105.62        102.97         4.92 o
  -2   3  10        209.38        181.54         6.64 o
  -1   3  10        478.48        449.94        12.04 o
   0   3  10         40.75         33.28         1.76 o
   1   3  10        480.18        476.40         9.57 o
   2   3  10        206.83        209.88         9.43 o
   3   3  10        105.74        100.22         5.42 o
   4   3  10        155.49        149.17         6.52 o
   5   3  10        148.09        150.88         3.74 o
   6   3  10        101.31        103.67         3.76 o
   7   3  10        154.41        150.09         4.46 o
   8   3  10         82.37         74.64         2.82 o
   9   3  10         11.38         13.79         1.19 o
  -9   4  10         72.93         79.30         3.33 o
  -8   4  10         24.74         24.54         2.16 o
  -7   4  10        120.84        117.22         4.38 o
  -6   4  10         18.28         15.91         1.72 o
  -5   4  10         23.63         24.98         1.61 o
  -4   4  10        213.01        204.78         3.75 o
  -3   4  10        140.32        136.54         4.77 o
  -2   4  10        514.09        419.70        11.85 o
  -1   4  10        208.95        186.49         5.55 o
   0   4  10        254.17        248.71         8.33 o
   1   4  10        210.41        188.01         9.29 o
   2   4  10        510.87        545.76        16.15 o
   3   4  10        142.30        134.61         8.20 o
   4   4  10        210.73        220.33         5.65 o
   5   4  10         24.22         27.51         1.69 o
   6   4  10         18.17         16.26         1.49 o
   7   4  10        121.06        118.04         3.83 o
   8   4  10         25.09         27.38         1.86 o
   9   4  10         72.68         75.51         2.54 o
  -9   5  10         21.25         23.45         2.27 o
  -8   5  10         21.56         21.27         1.94 o
  -7   5  10        127.20        122.95         5.59 o
  -6   5  10         71.57         67.98         3.36 o
  -5   5  10        104.14         96.33         4.17 o
  -4   5  10        656.97        650.63         8.56 o
  -3   5  10         17.74         18.31         1.10 o
  -2   5  10        414.74        412.85        22.58 o
  -1   5  10        114.96        114.70         3.61 o
   0   5  10        167.64        150.30        10.42 o
   1   5  10        114.04        116.66        10.26 o
   2   5  10        415.76        458.87        68.00 o
   3   5  10         17.97         14.59         1.56 o
   4   5  10        657.68        672.58        13.94 o
   5   5  10        103.96         96.42         3.21 o
   6   5  10         70.81         70.46         2.70 o
   7   5  10        127.10        125.63         4.37 o
   8   5  10         21.50         18.47         1.44 o
   9   5  10         21.21         22.72         2.07 o
  -8   6  10         18.40         21.20         2.81 o
  -7   6  10         31.84         28.87         2.49 o
  -6   6  10         44.54         46.31         2.67 o
  -5   6  10        223.87        198.75         7.66 o
  -4   6  10         15.63         14.37         1.42 o
  -3   6  10        679.61        615.15         9.73 o
  -2   6  10        300.11        283.28         6.84 o
  -1   6  10         10.50          9.46         1.12 o
   0   6  10        185.79        164.49         8.26 o
   1   6  10         10.29          9.46         1.06 o
   2   6  10        301.62        297.12        11.15 o
   3   6  10        674.71        632.54        17.31 o
   4   6  10         16.48         16.71         1.76 o
   5   6  10        225.23        220.78         5.05 o
   6   6  10         45.16         54.87         2.84 o
   7   6  10         31.63         28.59         1.66 o
   8   6  10         18.34         20.24         1.33 o
  -8   7  10         47.20         56.68         3.74 o
  -7   7  10         31.76         28.93         1.81 o
  -6   7  10         85.82         92.96         3.74 o
  -5   7  10         19.06         18.28         1.79 o
  -4   7  10        185.80        170.47         7.51 o
  -3   7  10         89.91         76.33         3.14 o
  -2   7  10          4.89          2.07         1.04 o
  -1   7  10        310.46        307.63         9.99 o
   0   7  10        113.22        117.13         5.73 o
   1   7  10        311.61        295.40        13.92 o
   2   7  10          5.23          2.93         1.02 o
   3   7  10         90.94         85.37         3.86 o
   4   7  10        183.36        166.03         5.62 o
   5   7  10         19.46         17.02         1.76 o
   6   7  10         85.32         91.39         3.18 o
   7   7  10         31.70         30.22         1.55 o
   8   7  10         47.52         58.98         2.49 o
  -7   8  10         51.05         54.23         2.22 o
  -6   8  10         33.52         30.92         1.99 o
  -5   8  10        148.09        148.81         5.10 o
  -4   8  10         45.10         40.81         2.21 o
  -3   8  10         22.03         21.80         1.68 o
  -2   8  10         97.04         84.92         3.95 o
  -1   8  10         26.03         27.85         2.78 o
   0   8  10          9.76          5.98         1.66 o
   1   8  10         26.50         26.28         2.65 o
   2   8  10         96.08         93.46         4.95 o
   3   8  10         22.54         24.40         2.04 o
   4   8  10         45.44         37.39         2.47 o
   5   8  10        148.25        147.70         4.98 o
   6   8  10         32.68         33.23         1.53 o
   7   8  10         50.88         51.84         1.97 o
  -6   9  10         74.08         80.88         4.36 o
  -5   9  10         16.90         17.67         1.32 o
  -4   9  10         20.15         18.80         1.45 o
  -3   9  10         44.31         38.76         2.39 o
  -2   9  10         31.41         27.01         2.21 o
  -1   9  10        136.05        131.76         6.07 o
   0   9  10          0.03          0.97         1.28 o
   1   9  10        136.39        119.03         5.72 o
   2   9  10         31.61         26.17         3.48 o
   3   9  10         44.51         43.27         2.53 o
   4   9  10         20.05         17.89         1.63 o
   5   9  10         16.43         17.57         1.77 o
   6   9  10         75.04         83.05         3.55 o
  -5  10  10          3.76          4.85         0.66 o
  -4  10  10         15.40         16.58         1.23 o
  -3  10  10         12.86         11.98         1.66 o
  -2  10  10        107.02         92.65         3.84 o
  -1  10  10        135.10        126.82         4.65 o
   0  10  10          5.79          2.89         1.19 o
   1  10  10        136.55        119.90         5.52 o
   2  10  10        107.52         96.34         4.66 o
   3  10  10         12.93         12.89         1.60 o
   4  10  10         15.25         16.81         1.40 o
   5  10  10          3.70          5.61         1.46 o
  -4  11  10         14.83         18.23         1.36 o
  -3  11  10          0.91          1.89         0.50 o
  -2  11  10         15.46         16.26         1.26 o
  -1  11  10          5.17          3.01         0.88 o
   0  11  10        168.42        183.06         5.36 o
   1  11  10          5.06          3.22         0.81 o
   2  11  10         15.34         16.05         2.58 o
   3  11  10          0.98          1.61         0.73 o
   4  11  10         14.98         17.70         1.40 o
  -3  12  10         26.55         31.83         2.60 o
  -2  12  10         74.92         77.58         3.30 o
  -1  12  10         79.98         86.69         2.57 o
   0  12  10          0.00          0.27         0.50 o
   1  12  10         79.09         81.69         2.82 o
   2  12  10         74.45         79.16         2.84 o
   1   0  11        379.27        352.34        10.10 o
   2   0  11        169.23        150.29         6.08 o
   3   0  11         14.64          9.81         1.61 o
   4   0  11        297.78        267.97         7.96 o
   5   0  11        402.35        375.67         7.85 o
   6   0  11          3.15          2.70         0.76 o
   7   0  11         10.88         10.74         1.07 o
   8   0  11        176.12        168.84         3.81 o
   9   0  11        176.45        168.16         7.26 o
  -9   1  11         20.97         19.40         2.18 o
  -8   1  11          6.23          5.83         0.86 o
  -7   1  11        162.16        157.33         3.94 o
  -6   1  11         86.91         89.92         3.36 o
  -5   1  11        150.47        145.07         4.34 o
  -4   1  11         18.19         19.15         1.47 o
  -3   1  11        478.57        434.00        11.90 o
  -2   1  11        593.65        636.57        15.41 o
  -1   1  11        265.86        265.23        22.69 o
   0   1  11         22.65         28.42         2.40 o
   1   1  11        267.96        257.46         7.78 o
   2   1  11        590.68        569.77        13.95 o
   3   1  11        477.16        422.70        11.77 o
   4   1  11         17.62         22.18         1.47 o
   5   1  11        150.32        151.62         4.03 o
   6   1  11         86.86         82.42         2.90 o
   7   1  11        164.28        162.14         4.58 o
   8   1  11          6.56          7.77         1.00 o
   9   1  11         21.19         23.64         1.34 o
  -9   2  11         38.33         37.46         2.87 o
  -8   2  11          2.64          2.24         0.73 o
  -7   2  11         57.44         56.62         2.52 o
  -6   2  11        106.96         91.11         4.43 o
  -5   2  11         77.17         77.08         3.16 o
  -4   2  11        477.37        459.78        10.78 o
  -3   2  11        205.61        190.73         8.41 o
  -2   2  11         10.49         14.56         1.88 o
  -1   2  11         19.34         17.06         2.01 o
   0   2  11         13.93         14.33         1.61 o
   1   2  11         19.68         17.17         1.70 o
   2   2  11         10.41         11.76         1.52 o
   3   2  11        205.30        187.21         6.98 o
   4   2  11        475.91        466.99        16.84 o
   5   2  11         77.87         76.66         3.65 o
   6   2  11        106.19         97.42         3.17 o
   7   2  11         56.99         59.45         2.65 o
   8   2  11          2.68          2.96         0.70 o
   9   2  11         39.18         38.60         1.70 o
  -9   3  11          5.25          5.52         0.81 o
  -8   3  11        123.25        125.76         3.96 o
  -7   3  11         22.15         21.04         1.77 o
  -6   3  11        161.47        159.85         5.42 o
  -5   3  11        108.85        112.31         4.51 o
  -4   3  11         54.84         48.09         1.97 o
  -3   3  11         14.73         16.25         1.03 o
  -2   3  11         50.79         43.20         2.73 o
  -1   3  11         47.45         43.35         2.67 o
   0   3  11         73.54         74.80         4.96 o
   1   3  11         47.31         42.00         3.09 o
   2   3  11         50.80         45.27         2.61 o
   3   3  11         15.26         18.31         1.78 o
   4   3  11         55.96         57.07         2.63 o
   5   3  11        109.17        115.89         4.33 o
   6   3  11        162.45        181.20         7.77 o
   7   3  11         22.06         17.05         1.43 o
   8   3  11        123.45        122.86         3.46 o
   9   3  11          5.40          5.25         0.81 o
  -8   4  11         10.46         10.77         1.38 o
  -7   4  11         22.33         22.32         1.82 o
  -6   4  11        152.43        144.36         6.65 o
  -5   4  11        193.84        178.51         5.85 o
  -4   4  11        477.99        447.09         8.42 o
  -3   4  11        181.95        171.30         3.64 o
  -2   4  11        229.92        204.83         7.07 o
  -1   4  11        231.32        194.70         8.63 o
   0   4  11        532.49        548.08        18.29 o
   1   4  11        231.39        217.87        10.17 o
   2   4  11        232.28        228.21         6.53 o
   3   4  11        183.46        187.90         7.13 o
   4   4  11        481.89        501.14        15.82 o
   5   4  11        192.96        183.67         4.97 o
   6   4  11        153.12        156.39         5.31 o
   7   4  11         22.18         25.46         1.66 o
   8   4  11         10.69         10.63         1.11 o
  -8   5  11         43.02         46.19         3.28 o
  -7   5  11          2.32          1.20         0.69 o
  -6   5  11         89.90         81.69         4.47 o
  -5   5  11         87.30         82.21         3.81 o
  -4   5  11        217.29        193.38         4.72 o
  -3   5  11        794.69        723.02         8.58 o
  -2   5  11        183.84        201.58         3.73 o
  -1   5  11        137.92        143.34         3.50 o
   0   5  11        150.40        153.21         5.42 o
   1   5  11        137.80        142.59         4.83 o
   2   5  11        183.51        214.29         6.40 o
   3   5  11        795.58        781.18        14.96 o
   4   5  11        216.78        207.02         5.53 o
   5   5  11         87.84         93.32         4.01 o
   6   5  11         90.05         91.16         3.58 o
   7   5  11          2.40          2.13         0.78 o
   8   5  11         42.99         43.06         1.97 o
  -8   6  11          2.21          2.25         0.69 o
  -7   6  11         89.94         93.24         4.20 o
  -6   6  11        162.29        151.29         4.17 o
  -5   6  11          9.30          8.59         1.32 o
  -4   6  11         39.43         43.69         1.92 o
  -3   6  11        295.40        279.18         7.46 o
  -2   6  11        565.37        586.42        13.20 o
  -1   6  11        326.03        305.60         6.96 o
   0   6  11         75.12         62.34         2.87 o
   1   6  11        327.88        322.76         7.16 o
   2   6  11        563.34        629.33        15.90 o
   3   6  11        294.83        326.16        10.48 o
   4   6  11         40.24         43.28         2.33 o
   5   6  11          9.18          7.74         1.09 o
   6   6  11        160.24        147.88         6.13 o
   7   6  11         89.99        100.10         5.43 o
   8   6  11          2.23          2.12         0.48 o
  -7   7  11         19.47         25.23         1.96 o
  -6   7  11          3.34          5.67         0.95 o
  -5   7  11         39.04         36.79         2.38 o
  -4   7  11        117.61        131.75         3.68 o
  -3   7  11        119.79        105.94         4.63 o
  -2   7  11         53.03         41.36         2.72 o
  -1   7  11        164.45        159.55         5.54 o
   0   7  11          3.71         10.22         1.81 o
   1   7  11        164.30        158.70         5.80 o
   2   7  11         52.78         37.04         4.65 o
   3   7  11        118.44        121.93         4.59 o
   4   7  11        116.68        138.77         4.95 o
   5   7  11         38.89         38.38         2.47 o
   6   7  11          3.47          4.00         0.66 o
   7   7  11         19.23         24.51         1.61 o
  -7   8  11          7.63         11.56         1.15 o
  -6   8  11          5.58          4.46         0.82 o
  -5   8  11        100.91        106.25         3.24 o
  -4   8  11         51.67         46.26         2.03 o
  -3   8  11         23.01         20.04         1.42 o
  -2   8  11          1.87          1.91         0.75 o
  -1   8  11         57.34         58.04         3.21 o
   0   8  11          1.30          1.05         1.08 o
   1   8  11         58.16         64.19         3.34 o
   2   8  11          1.85          1.60         1.06 o
   3   8  11         22.70         20.12         1.76 o
   4   8  11         51.92         52.66         3.13 o
   5   8  11        100.32        104.79         4.73 o
   6   8  11          5.59          2.34         0.85 o
  -6   9  11          9.20         12.22         1.00 o
  -5   9  11          2.70          1.77         0.50 o
  -4   9  11        116.60        119.16         3.09 o
  -3   9  11         43.17         38.33         1.85 o
  -2   9  11          4.93          5.44         1.11 o
  -1   9  11         28.44         29.30         2.23 o
   0   9  11         33.91         32.39         2.38 o
   1   9  11         27.97         27.01         2.10 o
   2   9  11          4.79          5.97         1.38 o
   3   9  11         43.38         32.77         3.84 o
   4   9  11        116.39        127.93         5.09 o
   5   9  11          2.67          1.36         0.80 o
   6   9  11          9.29         11.34         1.62 o
  -5  10  11         42.88         49.72         1.97 o
  -4  10  11         20.25         23.92         1.35 o
  -3  10  11         46.11         47.70         2.11 o
  -2  10  11          2.33          1.85         0.78 o
  -1  10  11         24.40         22.86         1.65 o
   0  10  11         11.34          9.22         1.10 o
   1  10  11         24.94         24.80         1.88 o
   2  10  11          2.19          1.19         0.75 o
   3  10  11         46.04         49.11         3.01 o
   4  10  11         20.63         24.68         2.00 o
   5  10  11         43.51         53.07         3.48 o
  -3  11  11        116.66        119.81         2.98 o
  -2  11  11         13.53         15.50         0.99 o
  -1  11  11          1.00          1.45         0.65 o
   0  11  11         18.14         21.51         1.41 o
   1  11  11          1.12          0.93         0.55 o
   2  11  11         13.80         18.28         1.76 o
   3  11  11        116.64        123.99         5.72 o
  -1  12  11         35.70         32.82         2.66 o
   0  12  11         65.22         84.72         3.91 o
   1  12  11         35.97         38.52         3.01 o
   0   0  12       1383.81       1310.53        57.70 o
   1   0  12        125.32        137.60         7.84 o
   2   0  12         14.21         11.84         1.60 o
   3   0  12        413.98        422.18         7.53 o
   4   0  12         40.73         31.39         1.84 o
   5   0  12         88.84         84.31         2.90 o
   6   0  12        102.48         89.34         3.25 o
   7   0  12          0.89          0.79         0.92 o
   8   0  12         69.41         69.62         2.77 o
  -8   1  12         86.98         82.65         2.58 o
  -7   1  12         14.69         15.73         1.30 o
  -6   1  12         36.22         34.73         2.34 o
  -5   1  12        135.93        127.92         4.79 o
  -4   1  12         15.65         11.98         1.27 o
  -3   1  12        184.66        170.47         3.81 o
  -2   1  12        388.64        368.84         9.19 o
  -1   1  12        557.79        570.29        23.05 o
   0   1  12          0.49          0.54         1.01 o
   1   1  12        553.02        489.60        12.95 o
   2   1  12        386.48        367.06         9.99 o
   3   1  12        184.83        177.17         4.79 o
   4   1  12         15.59         13.08         1.14 o
   5   1  12        135.97        136.95         5.49 o
   6   1  12         37.11         33.97         2.03 o
   7   1  12         14.91         13.98         1.27 o
   8   1  12         86.88         85.59         2.68 o
  -8   2  12         13.73         13.19         1.21 o
  -7   2  12         29.68         27.28         1.98 o
  -6   2  12         42.02         43.37         2.96 o
  -5   2  12         61.56         56.30         3.09 o
  -4   2  12         54.28         47.33         1.98 o
  -3   2  12        115.76        123.06         4.60 o
  -2   2  12        145.76        138.47         4.42 o
  -1   2  12        182.95        167.20        11.90 o
   0   2  12         62.62         65.78         4.51 o
   1   2  12        181.02        192.15         8.12 o
   2   2  12        145.45        147.76         4.30 o
   3   2  12        113.86        107.97         5.28 o
   4   2  12         54.21         53.13         2.52 o
   5   2  12         60.81         55.64         2.54 o
   6   2  12         41.92         36.30         1.85 o
   7   2  12         29.19         25.40         1.65 o
   8   2  12         13.63         13.01         1.23 o
  -8   3  12         17.18         14.03         1.14 o
  -7   3  12          4.55          3.67         0.85 o
  -6   3  12         46.86         44.50         2.68 o
  -5   3  12         78.90         78.81         3.13 o
  -4   3  12          2.66          2.77         0.64 o
  -3   3  12         13.59         12.09         0.96 o
  -2   3  12        105.20         96.98         3.01 o
  -1   3  12         82.55         74.66         3.98 o
   0   3  12        430.02        441.10        13.53 o
   1   3  12         81.03         71.35         2.19 o
   2   3  12        104.17         97.62         7.79 o
   3   3  12         13.27         14.54         1.56 o
   4   3  12          2.61          2.18         0.92 o
   5   3  12         78.32         81.80         2.84 o
   6   3  12         46.27         43.48         1.99 o
   7   3  12          4.65          3.77         0.70 o
   8   3  12         16.75         13.88         2.18 o
  -8   4  12         39.22         34.73         1.74 o
  -7   4  12         35.69         35.68         2.88 o
  -6   4  12         88.25         87.22         3.69 o
  -5   4  12         93.86         83.86         3.21 o
  -4   4  12          8.73          7.15         0.87 o
  -3   4  12        279.11        241.10         4.51 o
  -2   4  12         82.41         79.12         2.61 o
  -1   4  12        819.36        818.13        17.47 o
   0   4  12         33.19         40.75         2.33 o
   1   4  12        820.78        778.88        20.65 o
   2   4  12         82.71         81.41         3.17 o
   3   4  12        278.62        278.87        13.22 o
   4   4  12          8.85          7.32         1.02 o
   5   4  12         94.47         91.47         2.98 o
   6   4  12         88.74         85.22         3.18 o
   7   4  12         35.51         32.35         1.75 o
   8   4  12         38.70         37.50         1.76 o
  -8   5  12         13.10         15.17         1.30 o
  -7   5  12         49.15         47.60         2.27 o
  -6   5  12         30.93         29.90         2.31 o
  -5   5  12         54.46         50.53         2.43 o
  -4   5  12        225.04        217.07         6.76 o
  -3   5  12         92.27         94.85         3.18 o
  -2   5  12        133.95        150.67         4.62 o
  -1   5  12        924.00        848.66        16.04 o
   0   5  12        440.04        452.95         9.05 o
   1   5  12        922.82        847.84        15.60 o
   2   5  12        133.98        144.63         8.24 o
   3   5  12         92.62        109.01         7.65 o
   4   5  12        225.53        237.90         7.78 o
   5   5  12         54.51         53.24         2.95 o
   6   5  12         30.59         28.53         1.96 o
   7   5  12         49.76         44.54         2.17 o
   8   5  12         13.22         14.17         1.23 o
  -7   6  12         17.07         18.24         1.63 o
  -6   6  12        222.99        238.61         5.14 o
  -5   6  12         21.17         23.56         1.59 o
  -4   6  12         21.99         19.47         1.82 o
  -3   6  12        151.26        126.99         4.19 o
  -2   6  12        212.93        223.74         6.36 o
  -1   6  12        692.38        704.55        13.96 o
   0   6  12        567.55        578.13        18.78 o
   1   6  12        693.79        683.14        20.48 o
   2   6  12        211.52        212.35        13.41 o
   3   6  12        152.11        126.40         8.29 o
   4   6  12         21.81         23.96         2.46 o
   5   6  12         20.90         22.42         2.31 o
   6   6  12        222.02        226.60         8.76 o
   7   6  12         17.02         17.73         1.22 o
  -7   7  12         73.18         81.40         3.46 o
  -6   7  12         35.56         32.54         1.54 o
  -5   7  12         53.33         52.40         2.22 o
  -4   7  12          4.66          5.42         0.79 o
  -3   7  12         37.30         31.04         1.98 o
  -2   7  12        119.18        122.36         5.30 o
  -1   7  12         75.71         69.08         3.04 o
   0   7  12        385.42        436.19         8.77 o
   1   7  12         77.03         71.24         3.58 o
   2   7  12        119.17        122.26         8.36 o
   3   7  12         36.63         29.46         3.85 o
   4   7  12          4.55          5.17         1.36 o
   5   7  12         53.42         52.15         3.27 o
   6   7  12         35.82         35.89         2.41 o
   7   7  12         73.82         81.88         4.44 o
  -6   8  12          7.72          8.65         0.88 o
  -5   8  12         22.47         20.58         1.47 o
  -4   8  12         45.01         45.27         1.87 o
  -3   8  12         27.79         28.27         1.84 o
  -2   8  12         28.08         31.00         1.96 o
  -1   8  12        108.16        106.61         3.75 o
   0   8  12         77.01         76.51         3.14 o
   1   8  12        108.84        103.40         4.24 o
   2   8  12         28.83         28.85         3.85 o
   3   8  12         28.18         27.50         2.53 o
   4   8  12         45.36         47.56         3.00 o
   5   8  12         22.98         23.98         3.13 o
   6   8  12          7.78          8.77         1.05 o
  -5   9  12         22.52         24.63         1.39 o
  -4   9  12          4.10          3.59         0.62 o
  -3   9  12          8.03          6.89         0.94 o
  -2   9  12          8.20         10.31         1.01 o
  -1   9  12         83.29         87.86         3.22 o
   0   9  12         21.91         17.24         1.48 o
   1   9  12         82.39         94.80         3.25 o
   2   9  12          8.41          6.37         1.98 o
   3   9  12          8.06          8.14         1.44 o
   4   9  12          4.33          5.02         0.91 o
   5   9  12         22.81         30.23         1.88 o
  -4  10  12         96.47        107.95         3.77 o
  -3  10  12          8.51          9.25         0.90 o
  -2  10  12         21.00         20.12         1.36 o
  -1  10  12         44.53         46.29         2.12 o
   0  10  12         13.17         11.76         1.10 o
   1  10  12         44.25         44.85         2.16 o
   2  10  12         21.28         22.68         1.61 o
   3  10  12          8.74          7.86         1.70 o
   4  10  12         96.66        137.60         6.40 o
  -2  11  12         31.11         40.05         1.79 o
  -1  11  12         92.60        111.24         3.72 o
   0  11  12         63.08         68.47         2.17 o
   1  11  12         92.64        104.59         5.23 o
   2  11  12         31.29         38.93         3.09 o
   1   0  13        160.62        150.97         4.07 o
   2   0  13       1039.73        992.21        15.33 o
   3   0  13         93.56         84.04         2.72 o
   4   0  13        167.14        134.93         4.99 o
   5   0  13         36.30         35.39         2.03 o
   6   0  13          0.13          0.24         0.66 o
   7   0  13          3.95          2.38         1.10 o
   8   0  13         23.32         23.47         1.39 o
  -8   1  13         36.83         42.49         2.36 o
  -7   1  13         15.96         16.72         1.88 o
  -6   1  13         65.02         63.41         3.88 o
  -5   1  13         51.20         51.14         2.90 o
  -4   1  13        225.08        195.00         6.23 o
  -3   1  13        122.73        120.15         3.30 o
  -2   1  13         19.82         21.49         1.50 o
  -1   1  13        111.44        102.73         4.14 o
   0   1  13       1040.57        938.68        17.88 o
   1   1  13        110.71        107.74         3.48 o
   2   1  13         20.24         22.01         1.67 o
   3   1  13        121.85        117.72         4.50 o
   4   1  13        222.03        195.86         7.28 o
   5   1  13         51.32         46.52         2.35 o
   6   1  13         65.50         57.10         2.84 o
   7   1  13         16.09         18.44         1.29 o
   8   1  13         37.23         39.43         1.82 o
  -8   2  13          1.38          2.96         0.74 o
  -7   2  13          8.14          8.07         1.33 o
  -6   2  13         90.63         91.06         4.68 o
  -5   2  13         11.64         13.58         1.52 o
  -4   2  13        132.13        136.64         4.11 o
  -3   2  13         39.05         38.99         1.82 o
  -2   2  13        276.06        241.59         5.07 o
  -1   2  13        188.98        170.62         4.32 o
   0   2  13          0.00         -0.04         1.05 o
   1   2  13        190.58        185.15         5.09 o
   2   2  13        273.78        255.65         9.27 o
   3   2  13         39.32         38.00         2.55 o
   4   2  13        132.54        128.15         4.83 o
   5   2  13         11.57         11.29         1.03 o
   6   2  13         90.34         91.98         3.17 o
   7   2  13          8.06          8.58         1.06 o
   8   2  13          1.37          2.38         0.57 o
  -8   3  13         11.98         16.07         1.83 o
  -7   3  13         36.84         36.19         2.18 o
  -6   3  13          2.14          2.04         0.80 o
  -5   3  13          0.24          1.24         0.76 o
  -4   3  13         20.59         19.76         1.41 o
  -3   3  13        331.64        319.23        13.44 o
  -2   3  13        190.23        178.39         5.03 o
  -1   3  13        292.60        268.62        12.25 o
   0   3  13        189.48        170.88         5.20 o
   1   3  13        292.53        260.24        10.98 o
   2   3  13        191.96        180.93         5.79 o
   3   3  13        331.88        365.37        15.25 o
   4   3  13         20.58         19.42         1.55 o
   5   3  13          0.16         -0.29         0.51 o
   6   3  13          2.25          2.29         0.59 o
   7   3  13         36.92         36.49         2.02 o
   8   3  13         11.68         14.57         1.24 o
  -7   4  13         28.12         27.49         1.65 o
  -6   4  13         54.07         58.15         2.80 o
  -5   4  13         12.14         12.97         1.26 o
  -4   4  13         61.86         54.07         3.38 o
  -3   4  13         35.50         35.68         1.91 o
  -2   4  13         56.75         45.78         2.48 o
  -1   4  13        352.55        332.10         9.82 o
   0   4  13          0.09         -0.16         0.88 o
   1   4  13        354.97        337.52        11.04 o
   2   4  13         57.28         51.72         3.55 o
   3   4  13         35.86         38.38         4.39 o
   4   4  13         61.01         54.56         3.68 o
   5   4  13         12.37         14.54         1.33 o
   6   4  13         55.07         57.12         2.33 o
   7   4  13         28.10         27.51         2.04 o
  -7   5  13          5.25          5.41         0.72 o
  -6   5  13         31.05         30.85         1.90 o
  -5   5  13          3.65          3.57         0.81 o
  -4   5  13         50.78         43.98         2.04 o
  -3   5  13        103.66         91.44         5.01 o
  -2   5  13        335.28        312.95         8.22 o
  -1   5  13         48.77         42.41         2.79 o
   0   5  13        237.87        257.01         7.49 o
   1   5  13         49.97         48.32         2.52 o
   2   5  13        335.43        340.91        14.83 o
   3   5  13        103.33        117.60         7.99 o
   4   5  13         50.98         44.51         3.67 o
   5   5  13          3.77          3.75         0.75 o
   6   5  13         31.14         29.52         2.32 o
   7   5  13          5.28          4.34         0.95 o
  -6   6  13         12.94         14.36         1.21 o
  -5   6  13          0.60          1.19         0.60 o
  -4   6  13        114.48        112.80         3.62 o
  -3   6  13          9.37         10.74         1.19 o
  -2   6  13         18.66         25.49         2.14 o
  -1   6  13        587.53        551.25        32.24 o
   0   6  13          0.28          1.09         1.13 o
   1   6  13        585.58        566.55        22.62 o
   2   6  13         18.52         24.25         2.52 o
   3   6  13          9.78         11.29         2.45 o
   4   6  13        114.50        121.07         8.35 o
   5   6  13          0.65          1.93         0.95 o
   6   6  13         12.85         15.30         1.56 o
   7   6  13         10.11          9.49         2.19 o
  -6   7  13         44.66         48.20         2.71 o
  -5   7  13          4.96          7.32         0.80 o
  -4   7  13          5.52          6.85         0.90 o
  -3   7  13          7.85          6.09         0.92 o
  -2   7  13         37.09         35.63         2.10 o
  -1   7  13        121.78        117.12         4.62 o
   0   7  13        126.22        123.89         4.74 o
   1   7  13        121.10        113.45         4.43 o
   2   7  13         36.27         32.35         4.13 o
   3   7  13          7.85          3.70         1.53 o
   4   7  13          5.40          4.00         1.61 o
   5   7  13          4.70          5.58         1.02 o
   6   7  13         44.52         47.84         2.44 o
  -5   8  13          4.90          4.07         0.69 o
  -4   8  13         23.30         24.88         1.44 o
  -3   8  13         19.68         20.06         1.45 o
  -2   8  13        180.32        192.69         4.92 o
  -1   8  13        152.36        149.09         4.28 o
   0   8  13        115.39        110.80         4.27 o
   1   8  13        151.25        154.84         5.02 o
   2   8  13        181.89        202.73        10.30 o
   3   8  13         19.39         14.73         2.52 o
   4   8  13         23.07         27.36         3.26 o
   5   8  13          4.80          4.14         1.21 o
  -4   9  13         26.26         28.63         1.31 o
  -3   9  13        116.66        123.44         3.30 o
  -2   9  13          9.99         11.31         1.09 o
  -1   9  13          4.47          3.89         0.91 o
   0   9  13         10.48          7.46         0.95 o
   1   9  13          4.37          5.38         0.95 o
   2   9  13          9.70         12.28         2.33 o
   3   9  13        117.91        133.32         7.08 o
   4   9  13         26.57         32.53         3.06 o
  -3  10  13         38.55         44.26         4.37 o
  -2  10  13         49.24         61.10         2.05 o
  -1  10  13         85.74         87.62         2.62 o
   0  10  13          6.54          5.19         1.00 o
   1  10  13         86.36         96.78         4.41 o
   2  10  13         49.69         59.94         4.13 o
   3  10  13         38.96         52.42         3.54 o
   0   0  14        486.48        473.76        14.69 o
   1   0  14         41.76         41.27         2.11 o
   2   0  14         30.08         24.71         1.82 o
   3   0  14        276.63        245.98         6.08 o
   4   0  14          4.17          3.59         0.98 o
   5   0  14        189.48        193.45         4.97 o
   6   0  14        102.79        111.02         4.87 o
   7   0  14         21.01         21.32         1.39 o
  -7   1  14         25.68         24.12         2.97 o
  -6   1  14          4.32          4.48         1.20 o
  -5   1  14        204.56        187.09         5.58 o
  -4   1  14        101.02         92.57         3.01 o
  -3   1  14        215.41        200.42         6.97 o
  -2   1  14        170.57        154.52         4.18 o
  -1   1  14         66.94         75.57         4.38 o
   0   1  14          2.43          1.56         0.58 o
   1   1  14         67.56         67.51         3.44 o
   2   1  14        170.44        159.68         6.71 o
   3   1  14        213.95        194.73         6.04 o
   4   1  14        101.03         88.76         3.90 o
   5   1  14        203.62        195.06         4.36 o
   6   1  14          4.13          4.73         0.95 o
   7   1  14         25.18         25.75         1.56 o
  -7   2  14         43.56         50.78         2.75 o
  -6   2  14         35.25         31.08         2.51 o
  -5   2  14         40.59         42.09         2.46 o
  -4   2  14        332.25        327.86         6.27 o
  -3   2  14        149.91        152.03         4.12 o
  -2   2  14         56.00         48.77         2.27 o
  -1   2  14          5.87          6.48         0.80 o
   0   2  14        105.72         86.59         5.23 o
   1   2  14          5.80          6.58         1.08 o
   2   2  14         56.28         59.08         4.56 o
   3   2  14        151.35        152.43         6.01 o
   4   2  14        329.16        314.68         8.01 o
   5   2  14         40.16         41.84         2.13 o
   6   2  14         34.99         31.05         1.65 o
   7   2  14         43.95         49.29         1.79 o
  -7   3  14          9.65          7.60         1.05 o
  -6   3  14        124.89        114.74         5.60 o
  -5   3  14         91.47         97.18         3.76 o
  -4   3  14         83.07         80.62         4.13 o
  -3   3  14        122.66        121.07         4.05 o
  -2   3  14         25.50         26.11         1.65 o
  -1   3  14        210.60        208.51         7.09 o
   0   3  14          0.16          0.34         0.69 o
   1   3  14        211.09        195.46         8.65 o
   2   3  14         25.24         29.06         2.67 o
   3   3  14        121.81        117.48         5.63 o
   4   3  14         82.91         84.35         3.88 o
   5   3  14         91.63         96.91         3.22 o
   6   3  14        125.24        122.19         3.90 o
   7   3  14          9.66          9.84         0.94 o
  -6   4  14         15.58         14.58         1.24 o
  -5   4  14         39.27         39.01         2.27 o
  -4   4  14         56.49         52.64         2.43 o
  -3   4  14        199.85        177.40         5.04 o
  -2   4  14         37.61         36.79         2.25 o
  -1   4  14        294.51        319.14         9.94 o
   0   4  14        139.77        136.15         4.35 o
   1   4  14        291.92        317.66         8.16 o
   2   4  14         37.52         34.65         2.91 o
   3   4  14        200.20        254.36        11.87 o
   4   4  14         57.27         62.52         2.64 o
   5   4  14         39.50         40.47         1.96 o
   6   4  14         15.61         14.07         1.20 o
   7   4  14          6.33          6.99         1.25 o
  -6   5  14         66.37         82.18         2.72 o
  -5   5  14         10.89          9.69         1.91 o
  -4   5  14        121.76        127.67         4.45 o
  -3   5  14        109.84        109.22         6.06 o
  -2   5  14         84.14         78.12         3.22 o
  -1   5  14         38.99         39.37         2.86 o
   0   5  14         36.30         33.71         2.42 o
   1   5  14         38.20         40.75         2.58 o
   2   5  14         84.23         80.01         5.57 o
   3   5  14        109.83        135.51         8.19 o
   4   5  14        121.43        133.96         5.12 o
   5   5  14         10.83          9.84         1.10 o
   6   5  14         66.20         77.68         3.36 o
  -5   6  14          5.88          4.07         0.88 o
  -4   6  14         31.21         29.15         1.66 o
  -3   6  14         51.06         46.19         2.67 o
  -2   6  14        133.64        129.15         5.87 o
  -1   6  14        161.56        173.98         5.69 o
   0   6  14         28.65         23.97         2.47 o
   1   6  14        161.31        195.66        14.48 o
   2   6  14        134.99        144.29         6.82 o
   3   6  14         51.23         47.37         4.58 o
   4   6  14         31.47         30.03         1.93 o
   5   6  14          5.88          3.16         0.79 o
   6   6  14          4.03          5.10         1.20 o
  -5   7  14          3.57          3.85         0.61 o
  -4   7  14         21.16         21.79         1.34 o
  -3   7  14         47.24         51.61         2.22 o
  -2   7  14        217.63        207.46         5.99 o
  -1   7  14         56.93         71.55         3.38 o
   0   7  14          2.01          0.31         0.97 o
   1   7  14         56.54         72.06         4.74 o
   2   7  14        218.44        240.80        11.15 o
   3   7  14         47.34         52.81         6.38 o
   4   7  14         21.13         22.70         1.53 o
   5   7  14          3.80          3.53         0.58 o
  -4   8  14        149.50        156.09         4.24 o
  -3   8  14         30.09         35.68         1.69 o
  -2   8  14         79.22         87.17         3.45 o
  -1   8  14         12.80         17.97         1.64 o
   0   8  14          7.14          9.52         1.48 o
   1   8  14         12.55         16.31         1.74 o
   2   8  14         79.22         87.47         5.82 o
   3   8  14         30.00         33.22         3.05 o
   4   8  14        149.66        162.78         6.86 o
  -3   9  14         70.85         80.48         3.05 o
  -2   9  14         96.51        113.58         2.94 o
  -1   9  14         46.94         47.42         2.76 o
   0   9  14          1.29          0.41         0.58 o
   1   9  14         47.25         54.09         2.25 o
   2   9  14         96.02        129.40         6.49 o
   3   9  14         72.09         87.70         4.87 o
  -1  10  14          1.04          1.53         0.88 o
   0  10  14          0.00          0.62         1.09 o
   1   0  15         36.17         32.36         2.26 o
   2   0  15          0.95          0.20         0.62 o
   3   0  15          0.40          1.90         0.75 o
   4   0  15         24.21         28.75         2.13 o
   5   0  15          1.72          1.72         0.73 o
   6   0  15         30.05         27.11         2.16 o
   7   0  15         61.39         63.91         4.08 o
  -7   1  15          7.39          7.82         1.41 o
  -6   1  15        107.93        117.75         4.51 o
  -5   1  15        144.68        155.55         4.64 o
  -4   1  15         74.94         67.08         3.58 o
  -3   1  15          8.57          9.29         1.14 o
  -2   1  15         14.70         14.44         1.28 o
  -1   1  15        119.04        101.95         3.70 o
   0   1  15          3.47          3.88         1.07 o
   1   1  15        118.11        112.40         4.37 o
   2   1  15         14.64         15.84         1.99 o
   3   1  15          8.32          9.30         1.08 o
   4   1  15         76.04         70.07         3.29 o
   5   1  15        144.91        161.42         4.88 o
   6   1  15        107.85        117.36         3.45 o
   7   1  15          7.48          7.55         1.40 o
  -6   2  15          2.83          2.29         0.73 o
  -5   2  15         11.25         15.25         1.40 o
  -4   2  15        206.54        204.77         5.88 o
  -3   2  15        289.74        279.33         5.74 o
  -2   2  15         29.82         28.78         1.72 o
  -1   2  15        218.34        225.82         8.45 o
   0   2  15         20.88         18.87         1.58 o
   1   2  15        219.14        201.77         5.36 o
   2   2  15         30.64         26.30         2.10 o
   3   2  15        289.20        287.78         8.84 o
   4   2  15        205.88        195.25         5.73 o
   5   2  15         11.32         15.30         1.21 o
   6   2  15          2.70          4.17         0.74 o
  -6   3  15         62.81         68.01         4.71 o
  -5   3  15         14.64         16.20         1.39 o
  -4   3  15          8.80          8.50         0.98 o
  -3   3  15          3.76          3.70         0.85 o
  -2   3  15         87.31         90.43         3.45 o
  -1   3  15        202.66        196.57         4.71 o
   0   3  15          1.91          1.07         0.83 o
   1   3  15        203.05        203.51         5.33 o
   2   3  15         88.17         97.10         5.02 o
   3   3  15          3.53          2.74         1.48 o
   4   3  15          9.07          9.19         1.19 o
   5   3  15         14.37         18.76         1.29 o
   6   3  15         62.01         69.56         3.11 o
  -6   4  15          0.09          0.37         0.79 o
  -5   4  15         47.35         53.03         2.96 o
  -4   4  15          1.16          1.17         0.79 o
  -3   4  15          9.44          9.54         1.30 o
  -2   4  15         26.68         24.34         1.77 o
  -1   4  15         32.73         32.47         1.80 o
   0   4  15        235.96        254.15         5.63 o
   1   4  15         33.09         33.33         1.99 o
   2   4  15         26.70         28.91         2.91 o
   3   4  15          9.78         10.67         1.55 o
   4   4  15          1.16          0.88         0.66 o
   5   4  15         47.38         48.77         1.70 o
   6   4  15          0.07          0.42         0.72 o
  -5   5  15          9.34         10.97         1.27 o
  -4   5  15          8.70         10.58         1.19 o
  -3   5  15         15.92         12.51         1.43 o
  -2   5  15         62.97         59.13         3.07 o
  -1   5  15        104.59        109.62         3.94 o
   0   5  15          3.99          4.93         0.90 o
   1   5  15        104.74        107.55         3.50 o
   2   5  15         63.34         63.15         3.65 o
   3   5  15         15.92         15.03         1.46 o
   4   5  15          8.71         10.16         1.12 o
   5   5  15          9.45         11.86         0.87 o
  -5   6  15         29.74         36.78         3.09 o
  -4   6  15         12.75         14.79         1.25 o
  -3   6  15          8.66          8.89         1.17 o
  -2   6  15         48.97         53.63         2.80 o
  -1   6  15         67.68         74.25         3.21 o
   0   6  15        197.05        189.01         7.85 o
   1   6  15         67.11         68.84         3.16 o
   2   6  15         48.68         57.22         4.05 o
   3   6  15          8.42          9.63         1.16 o
   4   6  15         12.82         16.18         1.26 o
   5   6  15         29.79         33.84         1.93 o
  -4   7  15         98.71        108.92         3.15 o
  -3   7  15          0.76          0.79         0.63 o
  -2   7  15         21.35         20.73         1.63 o
  -1   7  15        155.36        164.70         4.15 o
   0   7  15          9.63          6.47         1.03 o
   1   7  15        155.61        175.79         4.20 o
   2   7  15         20.95         22.11         1.88 o
   3   7  15          0.83          0.59         0.56 o
   4   7  15         98.45        104.44         3.70 o
  -3   8  15         90.13         91.86         2.87 o
  -2   8  15         11.57         10.83         1.11 o
  -1   8  15         14.84         17.12         1.15 o
   0   8  15        111.86        135.98         3.98 o
   1   8  15         14.67         18.70         1.14 o
   2   8  15         11.27          9.83         0.96 o
   3   8  15         90.27        101.71         3.64 o
  -1   9  15          4.66          5.71         0.70 o
   0   9  15         21.35         26.08         2.48 o
   0   0  16         10.07          6.18         1.24 o
   1   0  16         15.52         14.70         1.34 o
   2   0  16         58.32         49.50         2.77 o
   3   0  16        106.26         97.91         3.30 o
   4   0  16          5.00          2.57         0.78 o
   5   0  16        116.06        114.14         5.53 o
   6   0  16         16.15         16.09         2.12 o
  -6   1  16         71.91         75.83         4.55 o
  -5   1  16         18.96         18.42         1.69 o
  -4   1  16         18.34         16.46         1.90 o
  -3   1  16         44.25         40.86         2.10 o
  -2   1  16        195.32        189.54         4.92 o
  -1   1  16         53.86         60.50         2.95 o
   0   1  16          7.33          6.15         1.05 o
   1   1  16         54.18         50.28         2.39 o
   2   1  16        193.43        174.55         4.72 o
   3   1  16         44.31         40.86         1.81 o
   4   1  16         17.95         17.57         1.58 o
   5   1  16         18.63         18.42         2.14 o
   6   1  16         70.75         73.03         4.36 o
  -6   2  16         80.11         88.44         4.85 o
  -5   2  16         95.61         99.47         3.98 o
  -4   2  16          1.06          1.49         0.91 o
  -3   2  16         51.01         54.86         2.81 o
  -2   2  16          2.64          1.74         0.68 o
  -1   2  16         32.42         36.13         2.14 o
   0   2  16         81.23         79.67         3.13 o
   1   2  16         32.37         32.88         1.93 o
   2   2  16          2.63          1.26         0.77 o
   3   2  16         50.69         51.00         3.52 o
   4   2  16          0.93          1.33         0.63 o
   5   2  16         94.34         95.74         3.78 o
  -5   3  16        176.62        194.48         5.72 o
  -4   3  16         37.45         29.60         2.32 o
  -3   3  16        181.71        193.42         5.59 o
  -2   3  16         54.21         58.73         2.61 o
  -1   3  16          7.00          4.64         0.77 o
   0   3  16         43.17         39.67         2.17 o
   1   3  16          6.91          5.38         0.78 o
   2   3  16         53.90         56.85         2.88 o
   3   3  16        180.82        183.07        13.00 o
   4   3  16         37.33         32.66         1.88 o
   5   3  16        176.48        195.39         4.44 o
  -5   4  16         20.50         22.22         2.47 o
  -4   4  16          5.60          4.80         1.58 o
  -3   4  16         69.42         76.82         3.21 o
  -2   4  16         12.57         17.60         1.42 o
  -1   4  16         48.71         51.89         2.12 o
   0   4  16         77.17         79.06         2.63 o
   1   4  16         48.76         46.78         2.20 o
   2   4  16         12.28         15.54         1.70 o
   3   4  16         69.68         76.37         3.87 o
   4   4  16          5.50          7.05         1.20 o
   5   4  16         20.66         20.37         2.04 o
  -4   5  16         46.30         55.47         2.85 o
  -3   5  16         50.31         57.29         2.61 o
  -2   5  16          5.41          9.01         1.22 o
  -1   5  16         44.70         46.31         2.11 o
   0   5  16         36.62         36.61         1.90 o
   1   5  16         44.59         46.20         2.42 o
   2   5  16          5.42          8.20         1.36 o
   3   5  16         49.96         55.52         3.07 o
   4   5  16         46.27         55.14         2.72 o
  -4   6  16         23.28         29.76         2.72 o
  -3   6  16         18.38         19.96         1.42 o
  -2   6  16         83.02         81.60         3.13 o
  -1   6  16         21.26         20.59         1.34 o
   0   6  16         24.64         25.56         1.50 o
   1   6  16         21.53         23.10         1.35 o
   2   6  16         83.34         86.88         3.86 o
   3   6  16         18.47         21.82         1.36 o
   4   6  16         23.03         26.58         1.61 o
  -3   7  16          9.53          9.61         1.95 o
  -2   7  16         36.14         39.16         2.39 o
  -1   7  16         32.72         36.34         1.92 o
   0   7  16        213.39        215.04         4.39 o
   1   7  16         32.94         36.53         1.96 o
   2   7  16         36.55         43.30         2.36 o
   3   7  16          9.54          8.29         1.40 o
  -1   8  16         22.49         26.12         2.47 o
   1   0  17         92.38         90.14         2.72 o
   2   0  17          0.54          0.89         0.68 o
   3   0  17          6.23          6.32         0.82 o
   4   0  17          7.32          6.94         1.28 o
   5   0  17         70.41         72.67         4.15 o
  -5   1  17          7.33          5.64         1.28 o
  -4   1  17         20.28         19.57         1.70 o
  -3   1  17         33.23         37.34         2.30 o
  -2   1  17         18.37         16.57         1.87 o
  -1   1  17         14.58         16.72         1.28 o
   0   1  17         20.94         17.29         1.33 o
   1   1  17         14.67         12.99         1.05 o
   2   1  17         17.95         14.96         1.23 o
   3   1  17         32.81         35.78         2.00 o
   4   1  17         20.28         23.54         1.81 o
  -4   2  17         11.55         14.70         1.13 o
  -3   2  17         90.35        101.52         3.47 o
  -2   2  17          3.66          6.17         1.01 o
  -1   2  17          1.54          1.93         0.73 o
   0   2  17         84.73         77.78         3.26 o
   1   2  17          1.71          2.92         0.70 o
   2   2  17          3.70          4.44         0.76 o
   3   2  17         89.77         92.68         5.49 o
   4   2  17         11.81         15.28         1.52 o
  -4   3  17         29.51         35.86         2.17 o
  -3   3  17        114.89        125.40         4.70 o
  -2   3  17         11.45         12.68         1.27 o
  -1   3  17         89.74         96.61         4.25 o
   0   3  17          0.64          1.21         0.64 o
   1   3  17         90.22         91.19         5.04 o
   2   3  17         11.29         11.95         1.04 o
   3   3  17        116.14        132.42         6.22 o
   4   3  17         29.40         35.62         5.08 o
  -4   4  17          7.77         10.43         1.11 o
  -3   4  17         97.60        108.66         4.15 o
  -2   4  17          3.64          5.79         2.30 o
  -1   4  17          7.25          6.03         1.22 o
   0   4  17         11.17         10.17         0.98 o
   1   4  17          7.18          5.80         0.78 o
   2   4  17          3.85          5.71         0.89 o
   3   4  17         97.30        105.61         9.07 o
   4   4  17          7.85          9.84         2.33 o
  -3   5  17         31.14         38.51         2.18 o
  -2   5  17          3.20          4.40         0.79 o
  -1   5  17         10.83         11.78         1.17 o
   0   5  17          9.91         10.75         0.93 o
   1   5  17         10.75          9.68         1.26 o
   2   5  17          3.14          3.37         0.86 o
   3   5  17         31.07         36.51         2.09 o
  -2   6  17         16.46         19.79         1.59 o
  -1   6  17         18.34         20.58         1.72 o
   0   6  17         34.29         39.81         1.76 o
   1   6  17         18.47         18.91         1.53 o
   2   6  17         16.50         19.20         1.47 o
   0   0  18         45.20         39.57         3.89 o
   1   0  18          6.29          6.95         0.78 o
   2   0  18          2.51          1.59         0.59 o
   3   0  18         19.20         19.43         2.27 o
  -3   1  18          8.32          8.47         1.05 o
  -2   1  18          3.88          3.75         0.69 o
  -1   1  18         31.01         31.01         1.84 o
   0   1  18          2.57          0.70         0.50 o
   1   1  18         30.89         30.39         1.54 o
   2   1  18          3.80          3.85         0.58 o
   3   1  18          8.25          7.92         1.55 o
  -3   2  18         70.02         73.51         2.95 o
  -2   2  18         12.94         14.64         1.61 o
  -1   2  18         60.37         57.73         2.48 o
   0   2  18         37.72         37.96         1.49 o
   1   2  18         60.77         56.39         2.05 o
   2   2  18         12.67         12.45         0.91 o
   3   2  18         69.99         80.77         3.98 o
  -3   3  18          7.16          6.47         1.23 o
  -2   3  18         11.08         13.00         1.92 o
  -1   3  18        207.42        240.42         9.34 o
   0   3  18         96.64        107.59         2.52 o
   1   3  18        207.41        226.34         4.98 o
   2   3  18         11.03         11.88         1.62 o
   3   3  18          6.92          7.43         0.95 o
  -2   4  18        131.36        146.40         6.28 o
  -1   4  18         29.25         32.51         2.78 o
   0   4  18          0.73          0.82         0.58 o
   1   4  18         29.31         32.86         1.59 o
   2   4  18        131.09        159.70         5.06 o
   1   0  19          0.21         -0.03         0.50 o
  -1   1  19          6.76          6.43         0.86 o
   0   1  19         26.90         26.30         1.71 o
                                                
